# Supplementary material for: 4-Bromo-N-phenyl­benzamide
Source: Acta Crystallogr Sect E Struct Rep Online. 2012 Mar 31;68(Pt 4):o1269–70. doi: 10.1107/S1600536812013487 (PMC3344194; doi:10.1107/S1600536812013487)
Supplement: Supplementary file 1 [file e-68-o1269-sup1.cif]

##############################################################################
#                                                                            #
# This CIF contains the data in a paper accepted for publication in          #
# Acta Crystallographica Section E. It conforms to the requirements of       #
# Notes for Authors for Acta Crystallographica Section E, and has been       #
# peer reviewed under the auspices of the IUCr Commission on Journals.       #
#                                                                            #
# Full details of the Crystallographic Information File format               #
# are given in the paper "The Crystallographic Information File (CIF):       #
# a New Standard Archive File for Crystallography" by S. R. Hall, F. H.      #
# Allen and I. D. Brown [Acta Cryst. (1991), A47, 655-685].                  #
#                                                                            #
# The current version of the core CIF dictionary is obtainable from          #
# ftp://ftp.iucr.org/pub/cif_core.dic.                                       #
#                                                                            #
# Software is freely available for graphical display of the structure(s)     #
# in this CIF. For information consult the CIF software page                 #
# http://www.iucr.org/resources/cif/software.                                #
#                                                                            #
# This file may be used for bona fide research purposes within the           #
# scientific community so long as proper attribution is given to the journal # 
# article from which it was obtained.                                        #
#                                                                            #
##############################################################################
data_global
_audit_creation_method     'form.cif (version 2.0)'
_journal_data_validation_number     ?
_journal_date_recd_electronic     2012-03-20
_journal_date_accepted     2012-03-28
_journal_name_full     'Acta Crystallographica, Section E'
_journal_year     2012
_journal_volume     68
_journal_issue      4
_journal_page_first     o1269
_journal_page_last     o1270
_journal_paper_category     QO
_journal_paper_doi     10.1107/S1600536812013487
_journal_coeditor_code     SJ5220
_publ_contact_author_name     'Prof. Fun Hoong-Kun'
_publ_contact_author_address
;
      X-ray Crystallography Unit
      School of Physics
      Universiti Sains Malaysia
      11800 USM, Penang
      MALAYSIA
;
_publ_contact_author_email     'hkfun@usm.my'
_publ_contact_author_fax     '6 04 6579150'
_publ_contact_author_phone     '6 04 6533652'
_publ_section_title
;
4-Bromo-<i>N</i>-phenylbenzamide
;
loop_
    _publ_author_name
    _publ_author_footnote
    _publ_author_address
    'Hoong-Kun Fun'
;
      Thomson Reuters ResearcherID: A-3561-2009.
;
;     X-ray Crystallography Unit
      School of Physics
      Universiti Sains Malaysia
      11800 USM, Penang
      Malaysia
;
    'Suchada Chantrapromma'
;
      Thomson Reuters ResearcherID: A-5085-2009.
      Additional correspondence author, e-mail: suchada.c@psu.ac.th.
;
;     Crystal Materials Research Unit
      Department of Chemistry
      Faculty of Science
      Prince of Songkla University
      Hat-Yai, Songkhla 90112
      Thailand
;
    'Weerawat Sripet' ?
;     Crystal Materials Research Unit
      Department of Chemistry
      Faculty of Science
      Prince of Songkla University
      Hat-Yai, Songkhla 90112
      Thailand
;
    'Pumsak Ruanwas' ?
;     Crystal Materials Research Unit
      Department of Chemistry
      Faculty of Science
      Prince of Songkla University
      Hat-Yai, Songkhla 90112
      Thailand
;
    'Nawong Boonnak' ?
;     Crystal Materials Research Unit
      Department of Chemistry
      Faculty of Science
      Prince of Songkla University
      Hat-Yai, Songkhla 90112
      Thailand
;
data_I
_audit_creation_method     SHELXL-97
_chemical_name_systematic
;
4-Bromo-<i>N</i>-phenylbenzamide
;
_chemical_name_common
;
;
_chemical_formula_moiety     'C13 H10 Br N O'
_chemical_formula_sum     'C13 H10 Br N O'
_chemical_formula_iupac     'C13 H10 Br N O'
_chemical_formula_weight     276.12
_chemical_melting_point_gt     474
_chemical_melting_point_lt     475
_symmetry_cell_setting     triclinic
_symmetry_space_group_name_H-M     'P -1'
_symmetry_space_group_name_Hall     '-P 1'
loop_
    _symmetry_equiv_pos_as_xyz
    'x, y, z'
    '-x, -y, -z'
_cell_length_a     5.3552(2)
_cell_length_b     7.6334(2)
_cell_length_c     13.9956(5)
_cell_angle_alpha     105.757(3)
_cell_angle_beta     100.585(3)
_cell_angle_gamma     90.086(2)
_cell_volume     540.45(3)
_cell_formula_units_Z     2
_cell_measurement_reflns_used     3844
_cell_measurement_theta_min     2.78
_cell_measurement_theta_max     32.50
_cell_measurement_temperature     100
_exptl_crystal_description     Needle
_exptl_crystal_colour     Colorless
_exptl_crystal_size_max     0.29
_exptl_crystal_size_mid     0.09
_exptl_crystal_size_min     0.07
_exptl_crystal_density_diffrn     1.697
_exptl_crystal_density_meas     ?
_exptl_crystal_density_method     'not measured'
_exptl_crystal_F_000     276
_exptl_absorpt_coefficient_mu     3.778
_exptl_absorpt_correction_type     multi-scan
_exptl_absorpt_process_details     '(SADABS; Bruker, 2005)'
_exptl_absorpt_correction_T_min     0.4061
_exptl_absorpt_correction_T_max     0.7913
_exptl_special_details
;
The crystal was placed in the cold stream of an Oxford Cryosystems Cobra
open-flow nitrogen cryostat (Cosier & Glazer, 1986) operating at 120.0(1) K.
;
_diffrn_ambient_temperature     100
_diffrn_radiation_type     'MoK\a'
_diffrn_radiation_wavelength     0.71073
_diffrn_radiation_source     'sealed tube'
_diffrn_radiation_monochromator     'graphite'
_diffrn_measurement_device_type     'Bruker APEXII CCD area-detector'
_diffrn_measurement_method     '\f and \w scans'
_diffrn_detector_area_resol_mean     ?
_diffrn_reflns_number     11303
_diffrn_reflns_av_R_equivalents     0.0322
_diffrn_reflns_av_sigmaI/netI     0.0418
_diffrn_reflns_theta_min     2.78
_diffrn_reflns_theta_max     32.50
_diffrn_reflns_theta_full     32.50
_diffrn_measured_fraction_theta_max     0.984
_diffrn_measured_fraction_theta_full     0.984
_diffrn_reflns_limit_h_min     -7
_diffrn_reflns_limit_h_max     8
_diffrn_reflns_limit_k_min     -11
_diffrn_reflns_limit_k_max     11
_diffrn_reflns_limit_l_min     -21
_diffrn_reflns_limit_l_max     21
_diffrn_standards_number     0
_diffrn_standards_interval_count     ?
_diffrn_standards_interval_time     ?
_diffrn_standards_decay_%     ?
_refine_special_details
;
 Refinement of F^2^ against ALL reflections.  The weighted R-factor wR and
 goodness of fit S are based on F^2^, conventional R-factors R are based
 on F, with F set to zero for negative F^2^. The threshold expression of
 F^2^ > 2sigma(F^2^) is used only for calculating R-factors(gt) etc. and is
 not relevant to the choice of reflections for refinement.  R-factors based
 on F^2^ are statistically about twice as large as those based on F, and R-
 factors based on ALL data will be even larger.
;
_reflns_number_total     3844
_reflns_number_gt     3193
_reflns_threshold_expression     I>2\s(I)
_refine_ls_structure_factor_coef     Fsqd
_refine_ls_matrix_type     full
_refine_ls_R_factor_all     0.0469
_refine_ls_R_factor_gt     0.0323
_refine_ls_wR_factor_gt     0.0713
_refine_ls_wR_factor_ref     0.0759
_refine_ls_goodness_of_fit_ref     1.077
_refine_ls_restrained_S_all     1.077
_refine_ls_number_reflns     3844
_refine_ls_number_parameters     149
_refine_ls_number_restraints     0
_refine_ls_hydrogen_treatment     mixed
_refine_ls_weighting_scheme     calc
_refine_ls_weighting_details
         'calc w=1/[\s^2^(Fo^2^)+(0.0335P)^2^+0.2642P] where P=(Fo^2^+2Fc^2^)/3'
_atom_sites_solution_hydrogens     geom
_atom_sites_solution_primary     direct
_atom_sites_solution_secondary     difmap
_refine_ls_shift/su_max     0.001
_refine_ls_shift/su_mean     0.001
_refine_diff_density_max     0.663
_refine_diff_density_min     -0.675
_refine_ls_extinction_method     none
_refine_ls_extinction_coef     ?
loop_
    _atom_type_symbol
    _atom_type_description
    _atom_type_scat_dispersion_real
    _atom_type_scat_dispersion_imag
    _atom_type_scat_source
    'C' 'C' 0.0033 0.0016
                         'International Tables Vol C Tables 4.2.6.8 and 6.1.1.4'
    'H' 'H' 0.0000 0.0000
                         'International Tables Vol C Tables 4.2.6.8 and 6.1.1.4'
    'N' 'N' 0.0061 0.0033
                         'International Tables Vol C Tables 4.2.6.8 and 6.1.1.4'
    'O' 'O' 0.0106 0.0060
                         'International Tables Vol C Tables 4.2.6.8 and 6.1.1.4'
    'Br' 'Br' -0.2901 2.4595
                         'International Tables Vol C Tables 4.2.6.8 and 6.1.1.4'
_computing_data_collection     'APEX2 (Bruker, 2005)'
_computing_cell_refinement     'SAINT (Bruker, 2005)'
_computing_data_reduction     'SAINT (Bruker, 2005)'
_computing_structure_solution     'SHELXTL (Sheldrick, 2008)'
_computing_structure_refinement     'SHELXTL (Sheldrick, 2008)'
_computing_molecular_graphics     'SHELXTL (Sheldrick, 2008)'
_computing_publication_material
;
SHELXTL (Sheldrick, 2008) and PLATON (Spek, 2009)
;
loop_
    _atom_site_type_symbol
    _atom_site_label
    _atom_site_fract_x
    _atom_site_fract_y
    _atom_site_fract_z
    _atom_site_U_iso_or_equiv
    _atom_site_adp_type
    _atom_site_calc_flag
    _atom_site_refinement_flags
    _atom_site_occupancy
    _atom_site_symmetry_multiplicity
    _atom_site_disorder_assembly
    _atom_site_disorder_group
    Br Br1 0.91443(4) 0.72493(3) 0.467544(14) 0.01790(7) Uani d . 1 1 . .
    O O1 1.1259(3) 0.2407(2) 0.00304(11) 0.0175(3) Uani d . 1 1 . .
    N N1 0.6913(3) 0.2128(2) -0.03111(12) 0.0119(3) Uani d . 1 1 . .
    H H1N1 0.564(5) 0.226(4) -0.003(2) 0.020(6) Uiso d . 1 1 . .
    C C1 0.9088(4) 0.3807(2) 0.13585(13) 0.0112(3) Uani d . 1 1 . .
    C C2 1.1145(4) 0.3763(2) 0.21293(14) 0.0126(3) Uani d . 1 1 . .
    H H2A 1.2533 0.3037 0.1972 0.015 Uiso calc R 1 1 . .
    C C3 1.1178(4) 0.4768(2) 0.31221(14) 0.0134(3) Uani d . 1 1 . .
    H H3A 1.2565 0.4728 0.3646 0.016 Uiso calc R 1 1 . .
    C C4 0.9141(4) 0.5833(2) 0.33308(13) 0.0126(3) Uani d . 1 1 . .
    C C5 0.7083(4) 0.5916(2) 0.25806(14) 0.0130(3) Uani d . 1 1 . .
    H H5A 0.5720 0.6666 0.2739 0.016 Uiso calc R 1 1 . .
    C C6 0.7057(4) 0.4879(2) 0.15909(13) 0.0119(3) Uani d . 1 1 . .
    H H6A 0.5649 0.4902 0.1072 0.014 Uiso calc R 1 1 . .
    C C7 0.9210(4) 0.2720(2) 0.03006(14) 0.0128(3) Uani d . 1 1 . .
    C C8 0.6473(4) 0.1133(2) -0.13458(13) 0.0112(3) Uani d . 1 1 . .
    C C9 0.4262(4) 0.0002(2) -0.17278(14) 0.0124(3) Uani d . 1 1 . .
    H H9A 0.3161 -0.0131 -0.1289 0.015 Uiso calc R 1 1 . .
    C C10 0.3667(4) -0.0932(2) -0.27495(14) 0.0138(3) Uani d . 1 1 . .
    H H10A 0.2160 -0.1701 -0.3005 0.017 Uiso calc R 1 1 . .
    C C11 0.5252(4) -0.0749(2) -0.33980(13) 0.0138(3) Uani d . 1 1 . .
    H H11A 0.4832 -0.1381 -0.4097 0.017 Uiso calc R 1 1 . .
    C C12 0.7467(4) 0.0368(3) -0.30173(14) 0.0141(3) Uani d . 1 1 . .
    H H12A 0.8567 0.0487 -0.3459 0.017 Uiso calc R 1 1 . .
    C C13 0.8091(4) 0.1317(2) -0.19935(14) 0.0125(3) Uani d . 1 1 . .
    H H13A 0.9603 0.2080 -0.1740 0.015 Uiso calc R 1 1 . .
loop_
    _atom_site_aniso_label
    _atom_site_aniso_U_11
    _atom_site_aniso_U_22
    _atom_site_aniso_U_33
    _atom_site_aniso_U_12
    _atom_site_aniso_U_13
    _atom_site_aniso_U_23
    Br1 0.02581(12) 0.01545(9) 0.01116(9) 0.00385(7) 0.00550(7) 0.00021(6)
    O1 0.0126(7) 0.0236(7) 0.0141(6) 0.0029(6) 0.0038(5) 0.0005(5)
    N1 0.0110(7) 0.0129(7) 0.0117(7) 0.0007(6) 0.0045(6) 0.0016(5)
    C1 0.0114(8) 0.0100(7) 0.0121(7) -0.0008(6) 0.0039(6) 0.0020(6)
    C2 0.0107(8) 0.0118(7) 0.0148(8) 0.0018(6) 0.0033(6) 0.0021(6)
    C3 0.0147(9) 0.0133(8) 0.0119(8) 0.0007(7) 0.0021(6) 0.0033(6)
    C4 0.0171(9) 0.0097(7) 0.0110(7) -0.0002(7) 0.0057(6) 0.0010(6)
    C5 0.0142(9) 0.0108(7) 0.0148(8) 0.0022(7) 0.0063(7) 0.0027(6)
    C6 0.0125(8) 0.0111(7) 0.0116(7) 0.0014(6) 0.0026(6) 0.0021(6)
    C7 0.0136(9) 0.0127(8) 0.0121(8) 0.0021(7) 0.0029(6) 0.0034(6)
    C8 0.0135(8) 0.0090(7) 0.0115(7) 0.0028(6) 0.0031(6) 0.0031(6)
    C9 0.0115(8) 0.0109(7) 0.0154(8) 0.0017(6) 0.0042(6) 0.0037(6)
    C10 0.0116(9) 0.0129(8) 0.0159(8) 0.0007(7) 0.0019(7) 0.0030(6)
    C11 0.0148(9) 0.0131(8) 0.0109(7) 0.0027(7) 0.0015(6) -0.0004(6)
    C12 0.0154(9) 0.0148(8) 0.0137(8) 0.0037(7) 0.0060(7) 0.0045(6)
    C13 0.0124(9) 0.0116(7) 0.0140(8) 0.0015(7) 0.0040(6) 0.0033(6)
_geom_special_details
;
 All esds (except the esd in the dihedral angle between two l.s. planes)
 are estimated using the full covariance matrix.  The cell esds are taken
 into account individually in the estimation of esds in distances, angles
 and torsion angles; correlations between esds in cell parameters are only
 used when they are defined by crystal symmetry.  An approximate (isotropic)
 treatment of cell esds is used for estimating esds involving l.s. planes.
;
loop_
    _geom_bond_atom_site_label_1
    _geom_bond_atom_site_label_2
    _geom_bond_site_symmetry_2
    _geom_bond_distance
    _geom_bond_publ_flag
    Br1 C4 . 1.8985(18) ?
    O1 C7 . 1.228(2) ?
    N1 C7 . 1.361(2) ?
    N1 C8 . 1.417(2) ?
    N1 H1N1 . 0.84(3) ?
    C1 C6 . 1.395(3) ?
    C1 C2 . 1.401(2) ?
    C1 C7 . 1.501(2) ?
    C2 C3 . 1.390(3) ?
    C2 H2A . 0.9500 ?
    C3 C4 . 1.388(3) ?
    C3 H3A . 0.9500 ?
    C4 C5 . 1.390(3) ?
    C5 C6 . 1.394(2) ?
    C5 H5A . 0.9500 ?
    C6 H6A . 0.9500 ?
    C8 C9 . 1.395(3) ?
    C8 C13 . 1.396(3) ?
    C9 C10 . 1.390(3) ?
    C9 H9A . 0.9500 ?
    C10 C11 . 1.384(3) ?
    C10 H10A . 0.9500 ?
    C11 C12 . 1.391(3) ?
    C11 H11A . 0.9500 ?
    C12 C13 . 1.396(3) ?
    C12 H12A . 0.9500 ?
    C13 H13A . 0.9500 ?
loop_
    _geom_angle_atom_site_label_1
    _geom_angle_atom_site_label_2
    _geom_angle_atom_site_label_3
    _geom_angle_site_symmetry_1
    _geom_angle_site_symmetry_3
    _geom_angle
    _geom_angle_publ_flag
    C7 N1 C8 . . 126.73(17) ?
    C7 N1 H1N1 . . 116.5(18) ?
    C8 N1 H1N1 . . 116.4(18) ?
    C6 C1 C2 . . 119.54(16) ?
    C6 C1 C7 . . 122.67(16) ?
    C2 C1 C7 . . 117.76(16) ?
    C3 C2 C1 . . 120.71(17) ?
    C3 C2 H2A . . 119.6 ?
    C1 C2 H2A . . 119.6 ?
    C4 C3 C2 . . 118.53(17) ?
    C4 C3 H3A . . 120.7 ?
    C2 C3 H3A . . 120.7 ?
    C3 C4 C5 . . 122.06(17) ?
    C3 C4 Br1 . . 119.66(14) ?
    C5 C4 Br1 . . 118.28(14) ?
    C4 C5 C6 . . 118.79(17) ?
    C4 C5 H5A . . 120.6 ?
    C6 C5 H5A . . 120.6 ?
    C5 C6 C1 . . 120.35(17) ?
    C5 C6 H6A . . 119.8 ?
    C1 C6 H6A . . 119.8 ?
    O1 C7 N1 . . 123.92(17) ?
    O1 C7 C1 . . 121.13(17) ?
    N1 C7 C1 . . 114.94(16) ?
    C9 C8 C13 . . 119.69(16) ?
    C9 C8 N1 . . 117.73(17) ?
    C13 C8 N1 . . 122.50(17) ?
    C10 C9 C8 . . 120.15(18) ?
    C10 C9 H9A . . 119.9 ?
    C8 C9 H9A . . 119.9 ?
    C11 C10 C9 . . 120.53(18) ?
    C11 C10 H10A . . 119.7 ?
    C9 C10 H10A . . 119.7 ?
    C10 C11 C12 . . 119.40(17) ?
    C10 C11 H11A . . 120.3 ?
    C12 C11 H11A . . 120.3 ?
    C11 C12 C13 . . 120.79(18) ?
    C11 C12 H12A . . 119.6 ?
    C13 C12 H12A . . 119.6 ?
    C8 C13 C12 . . 119.43(17) ?
    C8 C13 H13A . . 120.3 ?
    C12 C13 H13A . . 120.3 ?
loop_
    _geom_torsion_atom_site_label_1
    _geom_torsion_atom_site_label_2
    _geom_torsion_atom_site_label_3
    _geom_torsion_atom_site_label_4
    _geom_torsion_site_symmetry_1
    _geom_torsion_site_symmetry_2
    _geom_torsion_site_symmetry_3
    _geom_torsion_site_symmetry_4
    _geom_torsion
    _geom_torsion_publ_flag
    C6 C1 C2 C3 . . . . 0.2(3) ?
    C7 C1 C2 C3 . . . . 178.64(17) ?
    C1 C2 C3 C4 . . . . -0.7(3) ?
    C2 C3 C4 C5 . . . . 0.1(3) ?
    C2 C3 C4 Br1 . . . . -179.15(14) ?
    C3 C4 C5 C6 . . . . 0.8(3) ?
    Br1 C4 C5 C6 . . . . -179.88(14) ?
    C4 C5 C6 C1 . . . . -1.3(3) ?
    C2 C1 C6 C5 . . . . 0.7(3) ?
    C7 C1 C6 C5 . . . . -177.57(17) ?
    C8 N1 C7 O1 . . . . -2.4(3) ?
    C8 N1 C7 C1 . . . . 177.82(16) ?
    C6 C1 C7 O1 . . . . 150.22(19) ?
    C2 C1 C7 O1 . . . . -28.1(3) ?
    C6 C1 C7 N1 . . . . -29.9(3) ?
    C2 C1 C7 N1 . . . . 151.72(17) ?
    C7 N1 C8 C9 . . . . 153.01(18) ?
    C7 N1 C8 C13 . . . . -30.2(3) ?
    C13 C8 C9 C10 . . . . -0.3(3) ?
    N1 C8 C9 C10 . . . . 176.59(16) ?
    C8 C9 C10 C11 . . . . -0.1(3) ?
    C9 C10 C11 C12 . . . . 0.5(3) ?
    C10 C11 C12 C13 . . . . -0.6(3) ?
    C9 C8 C13 C12 . . . . 0.2(3) ?
    N1 C8 C13 C12 . . . . -176.50(16) ?
    C11 C12 C13 C8 . . . . 0.2(3) ?
loop_
    _geom_hbond_atom_site_label_D
    _geom_hbond_atom_site_label_H
    _geom_hbond_atom_site_label_A
    _geom_hbond_site_symmetry_A
    _geom_hbond_distance_DH
    _geom_hbond_distance_HA
    _geom_hbond_distance_DA
    _geom_hbond_angle_DHA
    _geom_hbond_publ_flag
    N1 H1N1 O1 1_455 0.84(3) 2.37(3) 3.150(2) 156(2) y
    C13 H13A O1 1_555 0.95 2.42 2.923(2) 113 ?
    C2 H2A Cg2 2_755 0.95 2.77 3.4855(19) 132 y
    C5 H5A Cg2 2_665 0.95 2.70 3.4258(19) 134 y
    C10 H10A Cg1 2_655 0.95 2.90 3.5444(19) 126 y
    C13 H13A Cg1 2_765 0.95 2.84 3.4950(19) 127 y
_iucr_refine_instructions_details
;
TITL wsbr_0m in P-1        (100K)
CELL  0.71073    5.3552    7.6334   13.9956   105.757   100.585    90.086
ZERR  2           0.0002    0.0002    0.0005     0.003     0.003     0.002
LATT   1
SFAC C H N O BR
UNIT 26 20 2 2 2
TEMP -173.000
SIZE 0.065 0.089 0.291
L.S. 10
BOND $H
FMAP 2 1 60
PLAN 20
OMIT -4 65
ACTA
CONF
WGHT    0.033500    0.264200
FVAR       0.58327
BR1   5    0.914427    0.724929    0.467544    11.00000    0.02581    0.01545 =
         0.01116    0.00021    0.00550    0.00385
O1    4    1.125905    0.240729    0.003039    11.00000    0.01257    0.02363 =
         0.01413    0.00052    0.00385    0.00291
N1    3    0.691328    0.212845   -0.031110    11.00000    0.01098    0.01293 =
         0.01166    0.00165    0.00449    0.00066
H1N1  2    0.563619    0.225902   -0.002925    11.00000    0.01969
C1    1    0.908816    0.380744    0.135850    11.00000    0.01141    0.00996 =
         0.01212    0.00199    0.00394   -0.00081
C2    1    1.114514    0.376276    0.212925    11.00000    0.01072    0.01180 =
         0.01479    0.00213    0.00330    0.00179
AFIX  43
H2A   2    1.253271    0.303731    0.197177    11.00000   -1.20000
AFIX   0
C3    1    1.117808    0.476849    0.312214    11.00000    0.01470    0.01328 =
         0.01194    0.00326    0.00208    0.00067
AFIX  43
H3A   2    1.256453    0.472841    0.364629    11.00000   -1.20000
AFIX   0
C4    1    0.914064    0.583256    0.333083    11.00000    0.01706    0.00974 =
         0.01104    0.00100    0.00566   -0.00016
C5    1    0.708324    0.591615    0.258059    11.00000    0.01420    0.01081 =
         0.01483    0.00265    0.00625    0.00220
AFIX  43
H5A   2    0.571955    0.666639    0.273950    11.00000   -1.20000
AFIX   0
C6    1    0.705732    0.487919    0.159087    11.00000    0.01250    0.01106 =
         0.01159    0.00212    0.00255    0.00142
AFIX  43
H6A   2    0.564915    0.490245    0.107182    11.00000   -1.20000
AFIX   0
C7    1    0.921049    0.272038    0.030058    11.00000    0.01363    0.01267 =
         0.01214    0.00343    0.00289    0.00206
C8    1    0.647331    0.113296   -0.134580    11.00000    0.01349    0.00904 =
         0.01148    0.00306    0.00306    0.00276
C9    1    0.426221    0.000184   -0.172777    11.00000    0.01145    0.01090 =
         0.01542    0.00372    0.00423    0.00167
AFIX  43
H9A   2    0.316093   -0.013052   -0.128861    11.00000   -1.20000
AFIX   0
C10   1    0.366710   -0.093191   -0.274954    11.00000    0.01163    0.01294 =
         0.01594    0.00297    0.00186    0.00069
AFIX  43
H10A  2    0.216028   -0.170146   -0.300461    11.00000   -1.20000
AFIX   0
C11   1    0.525234   -0.074925   -0.339802    11.00000    0.01482    0.01313 =
         0.01094   -0.00041    0.00146    0.00275
AFIX  43
H11A  2    0.483231   -0.138115   -0.409686    11.00000   -1.20000
AFIX   0
C12   1    0.746654    0.036807   -0.301726    11.00000    0.01535    0.01477 =
         0.01367    0.00446    0.00602    0.00367
AFIX  43
H12A  2    0.856702    0.048702   -0.345926    11.00000   -1.20000
AFIX   0
C13   1    0.809070    0.131655   -0.199353    11.00000    0.01239    0.01163 =
         0.01395    0.00333    0.00399    0.00154
AFIX  43
H13A  2    0.960311    0.208037   -0.173982    11.00000   -1.20000
HKLF 4 1 1 0 0 0 1 0 -1 -1 1
REM  wsbr_0m in P-1        (100K)
REM R1 =  0.0323 for   3193 Fo > 4sig(Fo)  and  0.0469 for all   3844 data
REM    149 parameters refined using      0 restraints
END
WGHT      0.0335      0.2642
REM Highest difference peak  0.663,  deepest hole -0.675,  1-sigma level  0.112
Q1    1   0.8468  0.6800  0.4186  11.00000  0.05    0.66
Q2    1   0.4466 -0.0601 -0.3019  11.00000  0.05    0.65
Q3    1   0.8925  0.3192  0.0813  11.00000  0.05    0.64
Q4    1   0.8347  0.5981  0.2977  11.00000  0.05    0.61
Q5    1   0.9633  0.7855  0.5184  11.00000  0.05    0.60
Q6    1   0.7397  0.5672  0.2017  11.00000  0.05    0.56
Q7    1   1.0970  0.7650  0.5219  11.00000  0.05    0.53
Q8    1   0.6333 -0.0240 -0.3048  11.00000  0.05    0.52
Q9    1   0.5317  0.0628 -0.1474  11.00000  0.05    0.50
Q10   1   0.9963  0.3932  0.1780  11.00000  0.05    0.49
Q11   1   0.8123  0.4240  0.1393  11.00000  0.05    0.47
Q12   1   0.7878  0.0818 -0.2534  11.00000  0.05    0.47
Q13   1   0.6630  0.5008  0.2128  11.00000  0.05    0.47
Q14   1   1.0107  0.5252  0.3259  11.00000  0.05    0.46
Q15   1   0.7092  0.7142  0.4747  11.00000  0.05    0.45
Q16   1   0.7691  0.6525  0.4607  11.00000  0.05    0.45
Q17   1   0.7436  0.1236 -0.1605  11.00000  0.05    0.45
Q18   1   0.6880  0.1121 -0.1757  11.00000  0.05    0.45
Q19   1   1.0491  0.8201  0.4561  11.00000  0.05    0.44
Q20   1   0.8098  0.2402 -0.0020  11.00000  0.05    0.43
;
