# Supplementary material for: 4-Bromo-N-phenyl­benzamide
Source: Acta Crystallogr Sect E Struct Rep Online. 2012 Mar 31;68(Pt 4):o1269–70. doi: 10.1107/S1600536812013487 (PMC3344194; doi:10.1107/S1600536812013487)
Supplement: Supplementary file 2 [file e-68-o1269-Isup2.hkl]

# 
# h,k,l, Fc-squared, Fo-squared, sigma(Fo-squared) and status flag 
# 
data_I
_shelx_title ' wsbr_0m in P-1        (100K)' 
_shelx_refln_list_code          4 
_shelx_F_calc_maximum      165.37 
_exptl_crystal_F_000       276.00 
_reflns_d_resolution_high  0.6614 
 
loop_ 
 _symmetry_equiv_pos_as_xyz 
 'x, y, z' 
 '-x, -y, -z' 
 
_cell_length_a     5.3552 
_cell_length_b     7.6334 
_cell_length_c    13.9956 
_cell_angle_alpha 105.757 
_cell_angle_beta  100.585 
_cell_angle_gamma  90.086 
 
_shelx_F_squared_multiplier     1.000 
 
loop_ 
 _refln_index_h 
 _refln_index_k 
 _refln_index_l 
 _refln_F_squared_calc 
 _refln_F_squared_meas 
 _refln_F_squared_sigma 
 _refln_observed_status 
   1   0   0     4068.59     4147.25     45.29 o 
   2   0   0      181.52      170.48      4.49 o 
   3   0   0        7.08        5.89      2.80 o 
   4   0   0      995.46      976.45     13.25 o 
   5   0   0     1628.33     1607.49     20.58 o 
   6   0   0      504.16      516.63     23.46 o 
  -6   1   0        3.44        0.64     10.68 o 
  -5   1   0      806.84      776.00     14.49 o 
  -4   1   0      837.41      818.07     11.83 o 
  -3   1   0     1951.22     1961.44     23.72 o 
  -2   1   0     3357.83     3494.83     53.06 o 
  -1   1   0     1348.60     1505.41     19.52 o 
   0   1   0       47.70       47.56      2.29 o 
   1   1   0     4743.63     4933.63     66.86 o 
   2   1   0     3967.06     4018.63     58.56 o 
   3   1   0     1909.70     1880.48     50.42 o 
   4   1   0      138.68      147.76      5.98 o 
   5   1   0       78.69       89.35     10.17 o 
  -6   2   0      126.32      127.15     10.65 o 
  -5   2   0      618.16      633.83     11.39 o 
  -4   2   0       85.42       88.17      4.44 o 
  -3   2   0       40.48       40.16      3.13 o 
  -2   2   0     1030.95     1013.96     15.58 o 
  -1   2   0    13523.13    14712.97    287.59 o 
   0   2   0     1290.69     1348.72     29.11 o 
   1   2   0      313.66      277.64      6.52 o 
   2   2   0      288.33      279.97      7.55 o 
   3   2   0      141.35      143.95      6.68 o 
   4   2   0      980.88      952.94     18.71 o 
   5   2   0      234.37      241.41      9.41 o 
   6   2   0      154.92      152.21     15.17 o 
   7   2   0       57.66       59.94     13.35 o 
  -6   3   0      547.75      545.04     24.41 o 
  -5   3   0       81.30       85.20      5.86 o 
  -4   3   0      458.75      449.18     10.15 o 
  -3   3   0     1311.12     1303.03     15.56 o 
  -2   3   0      126.34      109.62      4.36 o 
  -1   3   0       37.38       48.50      3.15 o 
   0   3   0      309.44      349.49      7.37 o 
   1   3   0     2145.10     2264.11     28.99 o 
   2   3   0     2546.24     2597.14     40.25 o 
   3   3   0      550.64      537.94     13.22 o 
   4   3   0       56.20       57.33      6.42 o 
   6   3   0       68.73       59.79     12.52 o 
   7   3   0      126.53      119.15     17.16 o 
  -7   4   0       25.71        3.95     14.69 o 
  -6   4   0      393.71      337.07     19.46 o 
  -5   4   0      155.02      169.03      7.92 o 
  -4   4   0        0.66        3.22      3.21 o 
  -3   4   0      196.06      180.40      6.71 o 
  -2   4   0      746.83      727.83     11.61 o 
  -1   4   0     1267.92     1220.57     17.75 o 
   0   4   0     1604.05     1646.53     20.09 o 
   1   4   0      639.86      649.17     10.29 o 
   2   4   0        0.65        0.40      4.01 o 
   3   4   0      214.47      195.63     14.68 o 
   4   4   0      211.50      242.79     10.16 o 
   5   4   0      463.26      448.69     22.82 o 
   6   4   0      125.73      143.56     16.94 o 
   7   4   0        0.43      -12.34     14.67 o 
  -7   5   0       93.45       70.82     13.77 o 
  -6   5   0        4.26        2.06      7.57 o 
  -5   5   0       95.95      105.51      8.25 o 
  -4   5   0      447.88      450.69     10.90 o 
  -3   5   0      831.84      841.29     14.45 o 
  -2   5   0      318.59      330.84     13.52 o 
  -1   5   0        1.27       -2.07      2.90 o 
   0   5   0      572.72      577.08     11.85 o 
   1   5   0     1001.43      985.05     12.99 o 
   2   5   0     1491.42     1457.54     19.12 o 
   3   5   0      579.27      565.87     13.99 o 
   4   5   0        0.36        9.12      6.95 o 
   5   5   0       10.56       19.00     12.83 o 
   6   5   0       10.93       17.99     15.44 o 
  -6   6   0      106.41      134.51     12.98 o 
  -5   6   0       29.54       36.53      7.04 o 
  -4   6   0       36.84       36.16      6.48 o 
  -3   6   0      332.90      289.68     11.95 o 
  -2   6   0     1168.79     1163.37     18.30 o 
  -1   6   0     1045.76     1045.73     14.89 o 
   0   6   0      921.65      948.39     15.34 o 
   1   6   0       71.92       72.86      4.51 o 
   2   6   0       76.94       78.23      4.52 o 
   3   6   0      211.42      227.77      9.36 o 
   4   6   0      626.80      603.70     28.69 o 
   5   6   0      459.54      502.21     28.98 o 
   6   6   0        3.09       16.23     17.58 o 
  -6   7   0       50.47       50.30     24.57 o 
  -5   7   0      171.94      192.48     15.16 o 
  -4   7   0      305.40      292.74     13.58 o 
  -3   7   0       36.48       62.16      7.53 o 
  -2   7   0        0.31        0.89      4.66 o 
  -1   7   0      249.71      268.47      9.61 o 
   0   7   0      472.62      459.54     11.39 o 
   1   7   0      930.71      935.31     16.04 o 
   2   7   0      507.56      514.29     10.79 o 
   3   7   0        1.90       12.82      6.15 o 
   4   7   0        0.43       27.87     14.55 o 
   5   7   0       11.01       -9.83     16.28 o 
  -5   8   0       11.98       18.07     12.57 o 
  -4   8   0       70.60       78.43     13.13 o 
  -3   8   0      226.50      240.48     12.44 o 
  -2   8   0      111.61      133.47      8.05 o 
  -1   8   0      670.85      668.46     14.81 o 
   0   8   0      414.63      404.42     10.80 o 
   1   8   0       13.89        8.79      4.94 o 
   2   8   0       25.06       16.38      5.74 o 
   3   8   0      225.61      236.60     15.03 o 
   4   8   0      651.47      669.59     26.64 o 
   5   8   0       27.48       20.27     17.55 o 
  -5   9   0      136.80      114.38     24.27 o 
  -4   9   0       40.47       26.45     18.56 o 
  -3   9   0      114.05      106.15     20.53 o 
  -2   9   0       49.24       52.13     10.04 o 
  -1   9   0      686.66      666.93     18.73 o 
   0   9   0      430.98      394.93     11.56 o 
   1   9   0      424.50      412.60     12.89 o 
   2   9   0      121.43      127.85     22.90 o 
   3   9   0        4.87       -3.75     22.76 o 
   4   9   0       11.46      -19.73     23.27 o 
  -3  10   0       30.19       29.33     19.40 o 
  -2  10   0      162.72      174.18     15.17 o 
  -1  10   0      226.36      224.41     13.44 o 
   0  10   0       65.73       76.37     10.16 o 
   1  10   0       26.64       21.27      9.19 o 
   2  10   0       84.12       62.26     22.88 o 
   3  10   0      192.31      135.19     27.03 o 
  -1  11   0       27.12       24.74     12.03 o 
   0  11   0      127.05      101.84     17.36 o 
  -1 -11   1        4.32       -1.62      8.99 o 
   0 -11   1      107.33      106.37     13.50 o 
   1 -11   1       49.22       52.63     12.63 o 
   2 -11   1       12.85        9.63     11.79 o 
  -3 -10   1       95.56       67.37     25.04 o 
  -2 -10   1      149.48      153.94     24.75 o 
  -1 -10   1      283.18      254.88     13.95 o 
   0 -10   1      105.08      108.95     11.76 o 
   1 -10   1      133.24      141.11     11.69 o 
   2 -10   1      288.42      271.49     33.36 o 
   3 -10   1      441.60      397.74     34.15 o 
  -4  -9   1        1.96       17.09     23.66 o 
  -3  -9   1       10.35       47.81     23.37 o 
  -2  -9   1      117.32      108.47     12.39 o 
  -1  -9   1      415.40      399.03     14.16 o 
   0  -9   1      544.88      535.31     14.79 o 
   1  -9   1      167.26      178.48     11.34 o 
   2  -9   1        2.71       -3.45      6.63 o 
   3  -9   1        1.31       10.20     15.19 o 
   4  -9   1      413.01      399.07     34.36 o 
   5  -9   1      256.91      296.90     33.18 o 
  -5  -8   1       22.81       22.69     17.95 o 
  -4  -8   1       91.70       87.17     14.35 o 
  -3  -8   1      301.63      307.63     31.14 o 
  -2  -8   1      700.13      659.09     15.51 o 
  -1  -8   1        4.03        2.53      5.42 o 
   0  -8   1      149.14      164.72      7.37 o 
   1  -8   1      330.79      326.55     10.94 o 
   2  -8   1      846.10      797.28     16.04 o 
   3  -8   1      591.42      582.78     20.90 o 
   4  -8   1      160.86      173.65     22.52 o 
   5  -8   1       37.99       58.41     19.84 o 
  -6  -7   1      128.09       82.54     19.81 o 
  -5  -7   1        8.45       -8.36     15.72 o 
  -4  -7   1        7.98       31.64     14.44 o 
  -3  -7   1      424.93      440.28     14.28 o 
  -2  -7   1      454.39      457.96     10.90 o 
  -1  -7   1      941.86      918.22     18.53 o 
   0  -7   1      534.53      513.69     10.66 o 
   1  -7   1      115.17      124.77      6.87 o 
   2  -7   1       47.59       59.78      6.90 o 
   3  -7   1      436.38      430.48     12.41 o 
   4  -7   1      475.84      452.33     15.17 o 
   5  -7   1      623.18      636.85     23.53 o 
   6  -7   1       72.99       76.23     22.17 o 
  -6  -6   1       26.05       36.08     18.17 o 
  -5  -6   1      154.16      142.33     18.30 o 
  -4  -6   1      138.06      158.70     16.66 o 
  -3  -6   1      438.01      430.36     13.73 o 
  -2  -6   1        0.78        2.88      3.78 o 
  -1  -6   1       43.96       44.06      4.65 o 
   0  -6   1      570.26      577.89     12.30 o 
   1  -6   1      733.40      731.39     13.21 o 
   2  -6   1     1046.15     1043.50     17.05 o 
   3  -6   1      255.03      272.05      9.69 o 
   4  -6   1       12.03       10.95      4.67 o 
   5  -6   1        2.91       -0.66      6.05 o 
   6  -6   1       79.47      107.00     12.12 o 
  -7  -5   1       27.22       27.47     17.67 o 
  -6  -5   1        1.99       -2.18     13.34 o 
  -5  -5   1        0.55       20.44     12.36 o 
  -4  -5   1      135.03      142.64     14.06 o 
  -3  -5   1      175.25      188.21     17.84 o 
  -2  -5   1      825.94      839.97     12.92 o 
  -1  -5   1      366.32      336.85      8.41 o 
   0  -5   1      739.00      722.88     11.74 o 
   1  -5   1        0.08        2.20      2.56 o 
   2  -5   1       48.99       61.65      4.44 o 
   3  -5   1      665.68      707.32     13.20 o 
   4  -5   1     1036.94     1055.00     17.16 o 
   5  -5   1      264.44      254.22     10.58 o 
   6  -5   1        6.80       11.83      8.19 o 
   7  -5   1        3.33       -2.84     15.76 o 
  -7  -4   1        3.86      -12.23     14.19 o 
  -6  -4   1      173.69      223.71     20.43 o 
  -5  -4   1      190.78      187.66     17.94 o 
  -4  -4   1      522.72      532.88     20.73 o 
  -3  -4   1      364.01      409.19     12.39 o 
  -2  -4   1      108.75      132.51      6.29 o 
  -1  -4   1     1345.15     1354.22     31.02 o 
   0  -4   1      414.42      395.98     10.17 o 
   1  -4   1     1672.09     1772.24     19.16 o 
   2  -4   1     1015.22     1060.74     14.97 o 
   3  -4   1      199.50      211.22      6.25 o 
   4  -4   1        0.28       -0.83      3.04 o 
   5  -4   1       29.28       31.09      5.11 o 
   6  -4   1      206.41      199.62     10.91 o 
   7  -4   1      265.61      323.41     33.07 o 
  -7  -3   1       12.33       20.09     13.72 o 
  -6  -3   1        4.41       -4.88     10.26 o 
  -5  -3   1       36.91       38.30      9.75 o 
  -4  -3   1      626.15      650.58     15.44 o 
  -3  -3   1     1952.99     1942.19     31.61 o 
  -2  -3   1      162.45      127.80      6.45 o 
  -1  -3   1      968.53      988.98     14.37 o 
   0  -3   1      331.26      342.22      7.06 o 
   1  -3   1      149.43      146.80      7.75 o 
   2  -3   1     2222.39     2470.82     26.07 o 
   3  -3   1      861.82      870.94     15.69 o 
   4  -3   1      356.83      355.89      9.26 o 
   5  -3   1      231.26      239.93      8.78 o 
   6  -3   1       16.03       16.71      6.37 o 
  -7  -2   1       28.32       29.25     12.48 o 
  -6  -2   1      175.44      166.78     15.12 o 
  -5  -2   1      263.36      243.38     14.12 o 
  -4  -2   1      186.49      197.58     12.02 o 
  -3  -2   1        6.66       10.39      3.58 o 
  -2  -2   1      725.25      731.28     13.21 o 
  -1  -2   1       14.66       19.56      1.92 o 
   0  -2   1      271.91      260.70      6.12 o 
   1  -2   1      259.61      224.56      8.66 o 
   2  -2   1     1130.98     1152.47     25.80 o 
   3  -2   1      380.09      380.96      8.07 o 
   4  -2   1        8.09       10.19      3.08 o 
   5  -2   1       83.95       80.11      5.62 o 
   6  -2   1      247.88      254.95     10.07 o 
  -5  -1   1      440.11      431.75     15.41 o 
  -4  -1   1     1145.73     1160.35     22.40 o 
  -3  -1   1      688.29      633.86     13.35 o 
  -2  -1   1     1772.04     1855.89     30.55 o 
  -1  -1   1     4489.75     4509.08     60.60 o 
   0  -1   1        5.89       -1.94      0.97 o 
   1  -1   1     4052.77     4214.46     47.22 o 
   2  -1   1      686.98      635.73      9.23 o 
   3  -1   1      908.71      812.19     10.92 o 
   4  -1   1     2445.04     2413.17     27.47 o 
   5  -1   1      364.54      349.67     10.40 o 
   6  -1   1        0.88        3.21      8.64 o 
  -6   0   1      280.06      384.13     64.00 o 
  -5   0   1       72.75       85.32      7.20 o 
  -4   0   1       59.77       61.78      3.88 o 
  -3   0   1       57.00       67.80      3.68 o 
  -2   0   1      411.46      419.59      6.53 o 
  -1   0   1     2156.06     2053.89     51.01 o 
   1   0   1     1414.80     1373.30     13.47 o 
   2   0   1     1616.54     1677.52     19.88 o 
   3   0   1      487.01      510.53     10.40 o 
   4   0   1      403.89      412.44      9.74 o 
   5   0   1      378.73      380.91      9.57 o 
   6   0   1      237.83      241.59     22.07 o 
  -5   1   1       86.57       88.41      5.31 o 
  -4   1   1     1149.17     1123.61     14.35 o 
  -3   1   1     2173.58     2247.28     35.20 o 
  -2   1   1     1346.42     1405.21     30.45 o 
  -1   1   1       19.84       14.22      2.52 o 
   0   1   1      574.17      585.39      9.39 o 
   1   1   1     1383.61     1317.59     18.06 o 
   2   1   1      784.46      722.78     12.58 o 
   3   1   1     2999.08     3078.23     35.78 o 
   4   1   1      342.24      346.97      8.47 o 
   5   1   1       27.01       31.48     12.03 o 
  -6   2   1      267.40      274.24     24.96 o 
  -5   2   1        4.52        2.97      3.73 o 
  -4   2   1        2.05        4.27      2.88 o 
  -3   2   1      407.31      447.09      8.29 o 
  -2   2   1     3596.54     3902.76     63.72 o 
  -1   2   1     2568.75     2819.47     57.32 o 
   0   2   1      755.74      797.24     12.60 o 
   1   2   1     1198.07     1204.72     19.42 o 
   2   2   1      955.52     1041.47     18.29 o 
   3   2   1      596.45      596.93     14.11 o 
   4   2   1      586.30      578.07     11.35 o 
   5   2   1      225.20      258.10     24.37 o 
   6   2   1      154.94      146.57     13.28 o 
   7   2   1        5.31       -5.82     12.04 o 
  -6   3   1       16.65        6.82     11.93 o 
  -5   3   1      833.51      823.02     16.65 o 
  -4   3   1     1548.97     1585.77     22.01 o 
  -3   3   1      167.81      149.80      4.66 o 
  -2   3   1       14.66        9.89      2.01 o 
  -1   3   1       10.11       17.73      2.88 o 
   0   3   1     1312.57     1319.91     16.74 o 
   1   3   1      711.72      653.08     11.12 o 
   2   3   1     1006.76     1020.69     19.30 o 
   3   3   1      136.48      125.92      5.86 o 
   4   3   1      165.69      139.46      7.28 o 
   5   3   1        6.67        3.94      6.81 o 
   6   3   1       15.52       25.99     11.66 o 
   7   3   1       64.89       63.51     16.14 o 
  -7   4   1      168.24      178.40     23.66 o 
  -6   4   1       54.55       65.28     10.19 o 
  -5   4   1       18.61        9.55      4.84 o 
  -4   4   1        9.30        4.20      3.27 o 
  -3   4   1      978.01     1068.93     17.18 o 
  -2   4   1     1594.69     1615.42     20.53 o 
  -1   4   1     1083.92     1085.37     11.91 o 
   0   4   1      562.21      569.20      8.82 o 
   1   4   1       89.61       89.02      5.61 o 
   2   4   1       59.12       58.24      4.50 o 
   3   4   1      618.52      604.21     14.01 o 
   4   4   1      172.91      218.88     13.85 o 
   5   4   1      181.11      217.72     18.58 o 
   6   4   1       41.19       54.01     14.77 o 
   7   4   1       94.47       81.69     18.05 o 
  -7   5   1        8.00       -4.65     10.51 o 
  -6   5   1      201.57      202.15     13.86 o 
  -5   5   1      988.57      952.29     20.42 o 
  -4   5   1      627.78      572.76     19.28 o 
  -3   5   1      593.04      576.63     11.90 o 
  -2   5   1        6.10       11.39      3.33 o 
  -1   5   1      255.79      276.27     10.66 o 
   0   5   1     1267.82     1252.25     16.03 o 
   1   5   1     1724.53     1711.32     18.66 o 
   2   5   1      783.33      789.15     12.90 o 
   3   5   1      349.33      345.09     14.54 o 
   4   5   1        0.34       10.82      6.64 o 
   5   5   1       48.47       39.90     14.10 o 
   6   5   1      259.11      271.14     24.97 o 
  -6   6   1       28.01       27.00     10.12 o 
  -5   6   1        6.45        6.59      9.68 o 
  -4   6   1      724.90      686.15     16.97 o 
  -3   6   1     1077.14     1079.66     21.02 o 
  -2   6   1     1451.88     1455.26     21.42 o 
  -1   6   1      571.60      553.42      9.52 o 
   0   6   1      110.41      115.30      6.16 o 
   1   6   1      359.81      379.47      8.15 o 
   2   6   1      827.93      833.45     11.99 o 
   3   6   1      332.70      348.48     11.47 o 
   4   6   1      173.16      199.96     27.31 o 
   5   6   1       39.49       33.64     15.94 o 
   6   6   1       54.70       58.77     19.82 o 
  -6   7   1      274.83      272.35     29.67 o 
  -5   7   1      385.26      381.29     20.50 o 
  -4   7   1      298.39      301.54     13.67 o 
  -3   7   1       14.36       23.06      7.87 o 
  -2   7   1        6.62        3.80      4.19 o 
  -1   7   1      447.32      435.78     14.67 o 
   0   7   1      865.34      839.95     15.30 o 
   1   7   1      670.32      674.99     13.78 o 
   2   7   1       39.51       38.73      4.68 o 
   3   7   1       15.18       19.34      6.93 o 
   4   7   1        9.92       28.54     15.49 o 
   5   7   1      201.27      175.55     23.19 o 
  -5   8   1      318.25      316.35     24.29 o 
  -4   8   1      236.94      282.93     18.66 o 
  -3   8   1      699.66      709.84     25.63 o 
  -2   8   1      571.98      574.46     18.45 o 
  -1   8   1       87.73       98.85      7.48 o 
   0   8   1      359.79      362.06     14.00 o 
   1   8   1       48.28       54.01     11.22 o 
   2   8   1      223.29      218.02     14.32 o 
   3   8   1      347.97      368.15     18.78 o 
   4   8   1       67.71       73.60     15.20 o 
   5   8   1       27.72       33.65     19.06 o 
  -4   9   1        3.12        0.33     16.84 o 
  -3   9   1       11.39       26.95     17.05 o 
  -2   9   1       57.36       62.12     10.56 o 
  -1   9   1       89.31       95.76      9.71 o 
   0   9   1      357.51      351.05     13.89 o 
   1   9   1        8.93        2.75      7.64 o 
   2   9   1       15.34       12.85     19.85 o 
   3   9   1        0.55        5.37     23.39 o 
   4   9   1       51.47       38.97     25.91 o 
  -3  10   1      337.22      350.44     32.62 o 
  -2  10   1      209.33      187.18     16.17 o 
  -1  10   1        2.14       -2.48     10.21 o 
   0  10   1      198.12      178.94     16.69 o 
   1  10   1       27.53       28.72     11.07 o 
   2  10   1      396.83      347.20     33.22 o 
  -1 -11   2      219.09      201.98     18.07 o 
   0 -11   2      209.16      218.04     16.59 o 
   1 -11   2      153.95      153.98     13.18 o 
   2 -11   2        1.05        4.02     10.90 o 
  -3 -10   2       15.10       12.11     23.71 o 
  -2 -10   2        8.96       -4.65     20.55 o 
  -1 -10   2        0.12        2.46      8.66 o 
   0 -10   2      181.66      195.39     12.31 o 
   1 -10   2      153.97      171.35     12.19 o 
   2 -10   2       50.46       61.09      9.60 o 
   3 -10   2      169.69      145.60     23.95 o 
   4 -10   2       33.65       45.74     21.82 o 
  -4  -9   2       63.24       57.47     24.54 o 
  -3  -9   2        1.46      -32.79     20.77 o 
  -2  -9   2      342.51      333.26     12.84 o 
  -1  -9   2      433.69      409.53     13.24 o 
   0  -9   2      156.72      172.55     11.30 o 
   1  -9   2      165.95      183.40      9.68 o 
   2  -9   2        7.34       11.13      7.16 o 
   3  -9   2       39.31       16.54     15.98 o 
   4  -9   2      164.28      207.45     25.76 o 
   5  -9   2       70.98       91.48     23.66 o 
  -5  -8   2      315.80      355.02     30.07 o 
  -4  -8   2      228.41      192.05     21.59 o 
  -3  -8   2      143.47      151.32     22.55 o 
  -2  -8   2       30.23       30.39      6.02 o 
  -1  -8   2       40.09       40.74      6.42 o 
   0  -8   2      528.26      506.70     11.53 o 
   1  -8   2      636.25      612.68     13.87 o 
   2  -8   2      754.60      711.04     19.56 o 
   3  -8   2      195.97      208.37     11.50 o 
   4  -8   2        8.52        1.67     13.71 o 
   5  -8   2       19.92        4.21     16.70 o 
  -6  -7   2        8.76       13.78     19.30 o 
  -5  -7   2       22.78       31.28     16.96 o 
  -4  -7   2       21.06       24.68     14.04 o 
  -3  -7   2      474.05      457.70     19.56 o 
  -2  -7   2      783.06      762.81     13.89 o 
  -1  -7   2      518.72      503.34     13.31 o 
   0  -7   2      276.80      274.37      8.54 o 
   1  -7   2       26.34       32.39      4.94 o 
   2  -7   2      211.86      230.35     10.58 o 
   3  -7   2      371.28      378.05     13.63 o 
   4  -7   2      266.98      265.58     23.76 o 
   5  -7   2       42.04       38.06     17.57 o 
   6  -7   2       27.62       26.41     20.01 o 
  -6  -6   2       86.63      103.19     19.61 o 
  -5  -6   2      137.55      149.78     18.89 o 
  -4  -6   2      122.09      124.52     15.70 o 
  -3  -6   2      127.00      121.01      7.92 o 
  -2  -6   2       12.00       16.52      3.98 o 
  -1  -6   2      405.30      404.25      8.57 o 
   0  -6   2      535.36      499.63      9.69 o 
   1  -6   2      984.83      963.43     15.38 o 
   2  -6   2      729.55      742.41     16.26 o 
   3  -6   2       26.07       29.44      4.78 o 
   4  -6   2        3.33        1.70      4.52 o 
   5  -6   2      164.20      161.94     10.36 o 
   6  -6   2      141.54       93.75     21.81 o 
  -7  -5   2       91.14       74.47     18.90 o 
  -6  -5   2       61.24       52.78     15.00 o 
  -5  -5   2       45.37       30.35     12.53 o 
  -4  -5   2       51.95       53.13     10.59 o 
  -3  -5   2      498.08      483.45     12.17 o 
  -2  -5   2     1463.93     1464.75     18.91 o 
  -1  -5   2     1227.34     1254.26     15.13 o 
   0  -5   2       97.66      126.54      6.48 o 
   1  -5   2        0.69        2.04      3.54 o 
   2  -5   2       66.20       64.09      4.74 o 
   3  -5   2     1198.54     1201.54     18.10 o 
   4  -5   2      331.69      335.26     14.41 o 
   5  -5   2      228.39      234.54      9.23 o 
   6  -5   2      207.34      213.75     32.57 o 
   7  -5   2       93.28       97.21     23.28 o 
  -7  -4   2       23.04       24.26     15.17 o 
  -6  -4   2       97.00       94.40     14.35 o 
  -5  -4   2      352.79      388.33     21.14 o 
  -4  -4   2      913.88      939.49     19.77 o 
  -3  -4   2       61.25       66.87      6.08 o 
  -2  -4   2      160.26      157.96      6.73 o 
  -1  -4   2      274.70      254.28     10.35 o 
   0  -4   2     4410.93     4664.49     61.22 o 
   1  -4   2     7335.35     7871.94    205.51 o 
   2  -4   2       34.33       34.50      2.58 o 
   3  -4   2        8.76       11.35      2.85 o 
   4  -4   2      129.39      132.09      6.12 o 
   5  -4   2      506.21      508.67     13.48 o 
   6  -4   2      261.70      266.04     13.19 o 
   7  -4   2      138.60      141.57     23.44 o 
  -7  -3   2      108.35       90.83     15.54 o 
  -6  -3   2      330.05      334.89     19.64 o 
  -5  -3   2        5.00       10.31      8.92 o 
  -4  -3   2      498.53      504.12     13.14 o 
  -3  -3   2     1369.16     1353.08     23.27 o 
  -2  -3   2     3046.38     3105.13     46.41 o 
  -1  -3   2     1929.57     2091.85     26.68 o 
   0  -3   2       15.13       16.96      2.38 o 
   1  -3   2       90.13      135.55      3.94 o 
   2  -3   2     3399.10     3590.40     44.83 o 
   3  -3   2     1417.71     1416.86     20.02 o 
   4  -3   2      821.79      819.90     12.94 o 
   5  -3   2       99.84      104.30      6.58 o 
   6  -3   2       83.25       63.13      7.85 o 
   7  -3   2       65.94       68.29     19.60 o 
  -7  -2   2      208.57      182.55     17.33 o 
  -6  -2   2      646.31      613.24     22.60 o 
  -5  -2   2     1194.55     1207.72     31.88 o 
  -4  -2   2      698.15      701.77     14.61 o 
  -3  -2   2       13.46       14.78      3.40 o 
  -2  -2   2      731.91      690.76      9.83 o 
  -1  -2   2    11894.33    12649.71    141.91 o 
   0  -2   2    27348.65    29007.38    323.22 o 
   1  -2   2       22.52       27.93      2.42 o 
   2  -2   2      322.76      310.49      6.69 o 
   3  -2   2       43.29       46.41      3.24 o 
   4  -2   2      942.33      925.57     13.65 o 
   5  -2   2     1360.31     1328.27     18.41 o 
   6  -2   2      178.65      171.55     10.23 o 
  -6  -1   2      165.29      310.76     21.86 o 
  -4  -1   2      362.93      408.04     15.39 o 
  -3  -1   2     1892.48     1892.36     39.88 o 
  -2  -1   2     1765.42     1814.95     27.27 o 
  -1  -1   2     1605.02     1585.13     30.37 o 
   0  -1   2      238.52      237.79      3.92 o 
   1  -1   2     4331.54     4605.87     52.12 o 
   2  -1   2     3301.12     3371.06     37.63 o 
   3  -1   2     1554.29     1544.75     18.00 o 
   4  -1   2        9.16        9.36      3.22 o 
   5  -1   2       64.08       66.79      5.21 o 
   6  -1   2       95.07       93.62      9.34 o 
   7  -1   2       36.80       21.26     15.62 o 
  -6   0   2       44.44      216.24     16.26 o 
  -5   0   2      785.46      796.99     18.30 o 
  -4   0   2       33.95       33.14      3.75 o 
  -3   0   2      154.54      138.77      4.56 o 
  -2   0   2     2411.00     2301.87     46.40 o 
  -1   0   2     4641.09     4685.27     62.59 o 
   0   0   2      234.57      235.13      3.94 o 
   1   0   2     2512.11     2483.33     35.78 o 
   2   0   2      230.54      236.14      7.05 o 
   3   0   2      172.20      150.45      5.39 o 
   4   0   2      827.11      816.34     12.80 o 
   5   0   2      237.07      231.60      8.50 o 
   6   0   2      364.20      369.77     16.26 o 
   7   0   2       53.78       47.50     17.27 o 
  -6   1   2      426.90      620.57     28.71 o 
  -5   1   2        7.74        4.94      3.51 o 
  -4   1   2      799.61      779.22     11.62 o 
  -3   1   2     1416.74     1464.47     32.03 o 
  -2   1   2      674.32      690.93     16.94 o 
  -1   1   2       13.61       22.51      2.04 o 
   0   1   2      825.41      859.09     11.32 o 
   1   1   2     3465.43     3529.82     46.15 o 
   2   1   2     3613.48     3609.87     40.91 o 
   3   1   2      578.63      539.99      7.98 o 
   4   1   2      105.11      109.76      4.76 o 
   5   1   2       63.82       51.27      4.64 o 
   6   1   2       89.95       96.62      9.10 o 
   7   1   2      200.97      181.79     16.07 o 
  -5   2   2       81.96       85.97      6.13 o 
  -4   2   2        0.35       -2.05      2.55 o 
  -3   2   2      380.71      366.77      8.11 o 
  -2   2   2      385.47      327.53      7.99 o 
  -1   2   2     2864.46     3061.62     62.23 o 
   0   2   2     3134.30     3266.75     36.70 o 
   1   2   2      603.17      581.53     13.70 o 
   2   2   2       28.35       29.84      3.06 o 
   3   2   2      331.85      310.19      7.86 o 
   4   2   2      534.44      548.81     10.42 o 
   5   2   2      835.80      786.89     16.98 o 
   6   2   2       43.89       54.62     11.53 o 
   7   2   2        3.06        3.00     12.49 o 
  -6   3   2        6.69       10.43     11.36 o 
  -5   3   2      274.04      278.90     12.45 o 
  -4   3   2      669.76      682.19     13.01 o 
  -3   3   2     1467.04     1495.65     18.99 o 
  -2   3   2      249.44      280.42      6.23 o 
  -1   3   2       24.80       23.45      2.57 o 
   0   3   2      989.89     1026.87     13.98 o 
   1   3   2     1796.10     1782.17     19.69 o 
   2   3   2     2303.95     2228.95     27.92 o 
   3   3   2      574.35      555.93     11.49 o 
   4   3   2        3.45        4.94      5.39 o 
   5   3   2        1.22        0.47      7.01 o 
   6   3   2       60.54       49.93     13.16 o 
   7   3   2      228.26      249.29     22.26 o 
  -6   4   2       60.29       65.97      8.37 o 
  -5   4   2       87.23       81.80      6.59 o 
  -4   4   2       79.56       88.43      6.14 o 
  -3   4   2      420.42      389.20      8.86 o 
  -2   4   2     1770.21     1871.02     23.24 o 
  -1   4   2     1339.81     1399.41     16.12 o 
   0   4   2     2116.54     2192.87     24.20 o 
   1   4   2       92.58       97.32      4.07 o 
   2   4   2      146.46      138.28      5.88 o 
   3   4   2      491.01      504.30     12.23 o 
   4   4   2     1228.23     1202.36     22.94 o 
   5   4   2      414.81      487.49     25.00 o 
   6   4   2        5.16        1.74     12.93 o 
  -7   5   2        4.80       -5.82     10.47 o 
  -6   5   2      151.55      164.21     13.26 o 
  -5   5   2      377.11      357.27     12.41 o 
  -4   5   2      437.15      434.47     16.11 o 
  -3   5   2       85.49      104.89      9.19 o 
  -2   5   2       26.61       38.01      3.66 o 
  -1   5   2      757.47      801.69     10.82 o 
   0   5   2     1190.62     1174.40     14.24 o 
   1   5   2     1666.48     1697.27     18.86 o 
   2   5   2      760.47      765.38     13.02 o 
   3   5   2       52.92       58.38      5.87 o 
   4   5   2        5.84       10.72      7.50 o 
   5   5   2       81.79       60.46     15.17 o 
   6   5   2      517.60      583.16     31.30 o 
  -6   6   2      101.30      102.73     12.29 o 
  -5   6   2        1.92       -1.92      6.16 o 
  -4   6   2      134.84      147.14      9.16 o 
  -3   6   2      377.16      389.16     13.16 o 
  -2   6   2      418.65      406.92      9.51 o 
  -1   6   2     1843.77     1865.52     20.17 o 
   0   6   2      359.48      358.89      9.09 o 
   1   6   2      113.41      108.42      5.62 o 
   2   6   2      183.78      185.96      7.44 o 
   3   6   2      769.13      782.13     16.60 o 
   4   6   2      677.13      701.12     21.49 o 
   5   6   2       22.39       11.15     16.42 o 
   6   6   2        6.89        0.95     19.08 o 
  -6   7   2      450.90      541.05     24.12 o 
  -5   7   2      200.85      200.65     21.15 o 
  -4   7   2      139.48      147.51     10.50 o 
  -3   7   2      150.37      168.19     10.59 o 
  -2   7   2      585.96      616.05     13.91 o 
  -1   7   2     1379.37     1366.42     19.01 o 
   0   7   2      613.23      615.37     15.16 o 
   1   7   2      759.97      746.12     14.79 o 
   2   7   2      315.15      331.09     13.49 o 
   3   7   2        1.07       14.99      9.85 o 
   4   7   2      284.82      287.10     26.82 o 
  -5   8   2       54.03       72.99     14.68 o 
  -4   8   2      154.22      150.69     15.54 o 
  -3   8   2      167.35      195.91     19.74 o 
  -2   8   2      319.37      310.98     11.71 o 
  -1   8   2       47.78       52.96      9.78 o 
   0   8   2      182.05      186.89      9.21 o 
   1   8   2      115.48      111.34      9.01 o 
   2   8   2      232.27      247.65     15.27 o 
   3   8   2       82.78       56.70     23.55 o 
   4   8   2        2.94        9.40     13.82 o 
  -4   9   2       78.88       84.82     15.18 o 
  -3   9   2       89.44       83.17     14.55 o 
  -2   9   2      275.67      273.50     18.09 o 
  -1   9   2       20.08       24.17      9.72 o 
   0   9   2      304.04      297.34     12.97 o 
   1   9   2      312.60      292.43     14.30 o 
   2   9   2       46.84        1.16     20.82 o 
   3   9   2       44.99       34.68     25.15 o 
  -3  10   2       77.24       77.68     21.76 o 
  -2  10   2       51.07       58.25     12.02 o 
  -1  10   2        5.16       17.06     11.91 o 
   0  10   2       13.79        1.59      8.78 o 
   1  10   2      121.34      114.74     18.31 o 
   2  10   2       14.51       -4.87     17.76 o 
  -2 -11   3      131.94      117.00     17.29 o 
  -1 -11   3      182.50      176.83     16.81 o 
   0 -11   3      255.89      233.96     17.44 o 
   1 -11   3       33.62       27.74      9.81 o 
   2 -11   3        0.01        1.92     10.83 o 
  -3 -10   3      241.25      218.63     28.17 o 
  -2 -10   3      228.90      217.77     26.25 o 
  -1 -10   3       58.36       55.31      9.53 o 
   0 -10   3       48.10       55.84      9.16 o 
   1 -10   3      155.08      178.01     16.66 o 
   2 -10   3      401.21      381.59     16.71 o 
   3 -10   3      188.91      200.70     26.22 o 
   4 -10   3       10.46      -13.66     18.79 o 
  -4  -9   3       19.44       -5.77     22.52 o 
  -3  -9   3      270.16      228.38     27.25 o 
  -2  -9   3      157.12      174.32     13.56 o 
  -1  -9   3      473.87      458.42     15.36 o 
   0  -9   3      212.82      213.69      8.56 o 
   1  -9   3       48.09       62.29      7.03 o 
   2  -9   3       74.21       99.74      9.59 o 
   3  -9   3      229.70      265.90     47.31 o 
   4  -9   3      316.71      373.64     32.55 o 
   5  -9   3      270.32      301.07     32.87 o 
  -5  -8   3      103.59       77.14     19.69 o 
  -4  -8   3       93.80       93.20     14.03 o 
  -3  -8   3      165.02      157.35     13.76 o 
  -2  -8   3       13.18       12.05      5.48 o 
  -1  -8   3       38.87       43.16      7.99 o 
   0  -8   3      459.77      438.06     10.67 o 
   1  -8   3      383.65      377.19     11.44 o 
   2  -8   3      456.78      433.14     17.30 o 
   3  -8   3       38.56       40.37      7.96 o 
   4  -8   3        3.10       13.90     14.29 o 
   5  -8   3       11.27        6.71     17.28 o 
  -6  -7   3        0.95        1.30     18.41 o 
  -5  -7   3        0.26       -6.18     14.77 o 
  -4  -7   3       90.69      115.67     17.13 o 
  -3  -7   3      148.04      156.85     12.74 o 
  -2  -7   3      461.76      466.70     11.20 o 
  -1  -7   3      184.85      170.02     12.52 o 
   0  -7   3      324.34      314.70      8.76 o 
   1  -7   3        9.94        7.32      4.23 o 
   2  -7   3      130.34      153.43      9.25 o 
   3  -7   3      720.06      737.32     18.21 o 
   4  -7   3      253.91      246.69     26.36 o 
   5  -7   3       88.19       85.00     18.91 o 
   6  -7   3        9.69       -6.49     19.28 o 
  -6  -6   3       90.36       53.27     18.19 o 
  -5  -6   3      123.64      100.22     16.76 o 
  -4  -6   3      266.04      264.98     21.67 o 
  -3  -6   3       81.74       83.19      9.09 o 
  -2  -6   3        4.81        3.76      3.77 o 
  -1  -6   3      558.82      536.94      9.57 o 
   0  -6   3      205.54      189.95      6.74 o 
   1  -6   3      806.66      803.24     13.81 o 
   2  -6   3      283.14      276.09     10.52 o 
   3  -6   3      292.76      312.35     11.70 o 
   4  -6   3        5.20        8.43      5.36 o 
   5  -6   3       42.48       36.02     13.17 o 
   6  -6   3      110.93      146.89     23.77 o 
  -7  -5   3        1.30      -31.15     15.71 o 
  -6  -5   3        4.70        3.77     13.24 o 
  -5  -5   3       35.68       39.24     12.86 o 
  -4  -5   3      518.99      550.31     24.14 o 
  -3  -5   3      619.18      604.55     13.28 o 
  -2  -5   3      137.57      122.78      7.03 o 
  -1  -5   3      759.37      775.91     12.18 o 
   0  -5   3      114.67      122.03      4.32 o 
   1  -5   3      242.41      241.39      6.52 o 
   2  -5   3     1383.25     1449.96     21.70 o 
   3  -5   3       75.45       82.86      5.39 o 
   4  -5   3      377.65      388.41     10.64 o 
   5  -5   3      410.44      399.32     12.16 o 
   6  -5   3        2.91       -6.47     15.25 o 
   7  -5   3        1.08      -11.29     15.86 o 
  -7  -4   3        2.13      -14.87     14.43 o 
  -6  -4   3      136.78      113.94     15.35 o 
  -5  -4   3      127.63      147.90     13.83 o 
  -4  -4   3       43.87       46.82      9.54 o 
  -3  -4   3        4.77       -2.21      4.79 o 
  -2  -4   3        5.13       10.62      3.74 o 
  -1  -4   3       69.32       62.06      4.41 o 
   0  -4   3      660.82      636.61     10.06 o 
   1  -4   3      352.33      302.22      8.12 o 
   2  -4   3     1935.26     1983.80     23.74 o 
   3  -4   3      179.52      179.94      6.32 o 
   4  -4   3       34.21       36.26      4.22 o 
   5  -4   3      100.71       94.54      6.91 o 
   6  -4   3      196.80      175.05     14.89 o 
   7  -4   3      113.46      134.12     23.59 o 
  -7  -3   3       13.92        1.83     12.97 o 
  -6  -3   3        9.95       -4.74     10.05 o 
  -5  -3   3      262.48      252.00     15.66 o 
  -4  -3   3      393.44      392.97     11.13 o 
  -3  -3   3     1384.16     1365.77     22.86 o 
  -2  -3   3     2366.02     2543.57     38.33 o 
  -1  -3   3     1683.97     1781.86     28.07 o 
   0  -3   3       15.39       11.15      2.94 o 
   1  -3   3     1749.76     1824.28     26.09 o 
   2  -3   3      392.31      347.56      6.06 o 
   3  -3   3     1880.84     1833.64     21.13 o 
   4  -3   3     2458.58     2426.43     28.22 o 
   5  -3   3      101.76       91.00      7.53 o 
   6  -3   3        1.53        1.13      5.67 o 
   7  -3   3       18.38       17.36     12.74 o 
  -6  -2   3      241.84      241.86     15.56 o 
  -5  -2   3       61.17       64.13      9.24 o 
  -4  -2   3       71.86       75.48      5.23 o 
  -3  -2   3       27.78       26.70      3.21 o 
  -2  -2   3     1722.72     1736.84     20.85 o 
  -1  -2   3     4613.46     4679.06     53.23 o 
   0  -2   3      536.00      523.21      7.93 o 
   1  -2   3     2599.12     2626.55     37.62 o 
   2  -2   3      158.46      165.28      4.30 o 
   3  -2   3     1184.40     1212.32     15.48 o 
   4  -2   3      469.01      462.85      9.53 o 
   5  -2   3      361.73      356.22      9.48 o 
   6  -2   3      247.78      229.75     13.60 o 
   7  -2   3       40.19       41.14     15.80 o 
  -7  -1   3       10.80       11.30      9.63 o 
  -6  -1   3       37.50       40.53      7.93 o 
  -5  -1   3      105.04      101.01      8.95 o 
  -4  -1   3     2682.62     2689.10     40.26 o 
  -3  -1   3     1615.81     1687.84     31.62 o 
  -2  -1   3      147.33      124.99      3.11 o 
  -1  -1   3        3.25       -6.29      5.40 o 
   0  -1   3      531.13      553.56      6.78 o 
   1  -1   3     2028.32     1971.86     21.23 o 
   2  -1   3     1462.41     1490.14     18.83 o 
   3  -1   3     1790.58     1808.68     20.80 o 
   4  -1   3       83.81       87.05      5.26 o 
   5  -1   3       19.59       23.91      4.78 o 
   6  -1   3       28.11       19.30      6.48 o 
   7  -1   3      127.97      105.91     18.73 o 
  -6   0   3      234.53      428.36     23.53 o 
  -4   0   3        1.08        4.07      3.16 o 
  -3   0   3     1303.89     1346.12     20.73 o 
  -2   0   3     5344.62     5353.73     72.22 o 
  -1   0   3     1827.02     1817.99     21.35 o 
   0   0   3      618.74      610.73      9.85 o 
   1   0   3      155.34      129.76      4.22 o 
   2   0   3     1336.67     1482.54     22.45 o 
   3   0   3      447.10      446.06      8.59 o 
   4   0   3      505.57      502.74     10.35 o 
   5   0   3      229.16      246.67      8.94 o 
   6   0   3       85.90       70.99     11.55 o 
   7   0   3        2.64       20.58     16.10 o 
  -5   1   3     1440.05     1443.28     36.10 o 
  -4   1   3      908.99      838.22     11.95 o 
  -3   1   3        9.98       15.94      3.74 o 
  -2   1   3      102.04       84.24      5.61 o 
  -1   1   3       41.13       51.97      2.72 o 
   0   1   3     1799.29     1799.55     22.45 o 
   1   1   3      939.60      930.05     15.04 o 
   2   1   3      490.68      453.27      8.81 o 
   3   1   3      145.59      132.18      4.88 o 
   4   1   3      156.11      156.14      5.82 o 
   5   1   3       21.37       33.25      5.77 o 
   6   1   3       45.00       33.27      6.88 o 
   7   1   3       40.53       48.12     12.60 o 
  -5   2   3       46.37       46.06      6.85 o 
  -4   2   3       33.36       36.55      4.95 o 
  -3   2   3     1722.06     1771.38     26.23 o 
  -2   2   3     1864.77     1832.27     32.93 o 
  -1   2   3     1337.57     1390.83     17.78 o 
   0   2   3      679.63      705.29      9.56 o 
   1   2   3       35.50       41.89      3.17 o 
   2   2   3      257.95      214.00      7.78 o 
   3   2   3      548.26      524.88     13.74 o 
   4   2   3      265.33      291.09      8.35 o 
   5   2   3      198.14      216.76     11.75 o 
   6   2   3      100.89      102.71     13.79 o 
   7   2   3       91.63       79.23     15.61 o 
  -6   3   3      348.05      374.04     27.73 o 
  -5   3   3     1111.33     1057.11     26.30 o 
  -4   3   3      711.99      647.23     13.05 o 
  -3   3   3      692.06      716.84     11.08 o 
  -2   3   3       12.55        8.36      2.73 o 
  -1   3   3      461.85      476.80      7.39 o 
   0   3   3     2305.21     2335.68     25.07 o 
   1   3   3     2190.36     2247.75     22.32 o 
   2   3   3      850.25      827.82     12.42 o 
   3   3   3      171.09      149.13      8.64 o 
   4   3   3        0.09        8.02      6.02 o 
   5   3   3      118.17      128.04     10.22 o 
   6   3   3      208.12      171.97     17.89 o 
   7   3   3       10.41        7.00     15.33 o 
  -7   4   3      145.26      133.14     13.15 o 
  -6   4   3       36.87       30.10      8.31 o 
  -5   4   3       70.23       57.95      6.24 o 
  -4   4   3     1332.59     1311.90     22.03 o 
  -3   4   3     1383.16     1386.53     22.29 o 
  -2   4   3     2076.50     2148.43     23.21 o 
  -1   4   3      710.32      732.26     10.61 o 
   0   4   3       17.93       29.78      3.31 o 
   1   4   3      967.53      976.40     12.37 o 
   2   4   3      390.64      392.87      9.44 o 
   3   4   3      622.78      631.55     13.36 o 
   4   4   3      290.03      318.18     12.17 o 
   5   4   3       66.68       59.40      9.63 o 
   6   4   3       35.46       40.93     15.59 o 
  -7   5   3       34.97       33.82     10.16 o 
  -6   5   3      364.31      369.00     17.93 o 
  -5   5   3      330.66      360.10     14.36 o 
  -4   5   3      203.70      232.01     10.50 o 
  -3   5   3        1.13       -0.82      4.51 o 
  -2   5   3       20.76       30.64      3.63 o 
  -1   5   3      771.70      757.28     11.81 o 
   0   5   3     1203.80     1159.22     14.44 o 
   1   5   3      879.86      855.98     12.18 o 
   2   5   3        7.41       10.68      4.56 o 
   3   5   3       81.45       90.33      6.87 o 
   4   5   3       27.93       26.23     10.56 o 
   5   5   3      132.64      132.29     18.67 o 
   6   5   3       21.75       -1.74     17.05 o 
  -6   6   3       18.95       20.87     11.04 o 
  -5   6   3      298.88      306.58     12.93 o 
  -4   6   3      299.94      296.64     12.55 o 
  -3   6   3     1165.14     1166.88     22.60 o 
  -2   6   3     1012.94     1017.72     16.91 o 
  -1   6   3       28.02       27.68      3.99 o 
   0   6   3      242.11      270.27     17.52 o 
   1   6   3       21.03       25.36      4.86 o 
   2   6   3     1038.62      987.61     16.29 o 
   3   6   3      823.00      840.88     23.51 o 
   4   6   3      119.38      129.72     12.26 o 
   5   6   3       47.41       56.90     18.69 o 
  -6   7   3       14.82       12.18     11.55 o 
  -5   7   3       46.86       33.60     12.00 o 
  -4   7   3      116.32      114.47     11.22 o 
  -3   7   3        0.13       -1.30      6.57 o 
  -2   7   3      214.58      210.25     10.55 o 
  -1   7   3      296.07      277.05      8.23 o 
   0   7   3      966.87      941.45     20.50 o 
   1   7   3       14.66       20.74      5.30 o 
   2   7   3       47.84       58.54      8.39 o 
   3   7   3       13.68       12.09     12.56 o 
   4   7   3       79.52       67.80     18.77 o 
   5   7   3       15.71       34.20     20.70 o 
  -5   8   3       49.88       38.77     13.56 o 
  -4   8   3      254.43      279.45     19.02 o 
  -3   8   3      709.19      644.12     25.90 o 
  -2   8   3      320.82      318.16     12.37 o 
  -1   8   3       32.50       33.86      7.05 o 
   0   8   3      210.21      221.09     10.15 o 
   1   8   3      602.06      580.12     14.32 o 
   2   8   3      736.33      751.47     45.82 o 
   3   8   3      146.61      140.50     26.23 o 
   4   8   3       72.08       50.68     19.06 o 
  -4   9   3        0.36       -9.87     12.67 o 
  -3   9   3      115.34      109.29     15.34 o 
  -2   9   3      181.85      161.61     14.57 o 
  -1   9   3      888.45      814.43     25.86 o 
   0   9   3      193.45      182.22     10.10 o 
   1   9   3       35.51       24.12      9.69 o 
   2   9   3        2.67       -1.55     21.48 o 
   3   9   3       55.72       43.88     25.47 o 
  -3  10   3      257.56      242.02     29.55 o 
  -2  10   3       67.24       75.60     13.23 o 
  -1  10   3       15.32       11.66     11.06 o 
   0  10   3      180.47      182.99     14.96 o 
   1  10   3      253.75      213.74     13.78 o 
  -2 -11   4      186.57      149.20     41.69 o 
  -1 -11   4      169.36      174.66     12.24 o 
   0 -11   4       57.77       50.50     12.27 o 
   1 -11   4      139.28      149.27     12.71 o 
   2 -11   4        0.19        7.84      9.29 o 
  -3 -10   4      102.31       71.43     24.45 o 
  -2 -10   4        5.01       -9.38     13.29 o 
  -1 -10   4       21.60       26.26      8.93 o 
   0 -10   4      320.86      317.71     17.69 o 
   1 -10   4      365.32      346.16     15.95 o 
   2 -10   4      448.63      422.49     17.18 o 
   3 -10   4       55.37       84.21     14.69 o 
   4 -10   4        0.31        8.45     19.56 o 
  -4  -9   4       66.48       77.13     24.47 o 
  -3  -9   4      255.90      243.82     27.61 o 
  -2  -9   4      340.94      340.26     16.58 o 
  -1  -9   4      220.54      222.08      9.69 o 
   0  -9   4       92.15       91.68      6.47 o 
   1  -9   4       65.18       76.21      7.40 o 
   2  -9   4       79.94       91.39     12.84 o 
   3  -9   4      164.61      175.35     16.43 o 
   4  -9   4      164.29      224.36     27.12 o 
   5  -9   4       28.83       21.75     19.99 o 
  -5  -8   4       54.81       41.36     18.77 o 
  -4  -8   4       94.43       95.20     14.20 o 
  -3  -8   4       55.84       38.67     18.62 o 
  -2  -8   4       20.74       18.47      8.29 o 
  -1  -8   4      184.00      162.15      8.77 o 
   0  -8   4      242.36      224.30      8.73 o 
   1  -8   4      870.64      860.56     16.42 o 
   2  -8   4      279.12      275.05     14.96 o 
   3  -8   4        3.79        1.96      9.42 o 
   4  -8   4        4.31      -10.14      9.18 o 
   5  -8   4       94.58      106.23     21.66 o 
  -6  -7   4       44.06       30.66     17.61 o 
  -5  -7   4       29.85       26.76     16.07 o 
  -4  -7   4       77.18       66.97     15.87 o 
  -3  -7   4      331.20      300.97     17.42 o 
  -2  -7   4      729.61      733.84     13.45 o 
  -1  -7   4      587.16      585.61     13.76 o 
   0  -7   4       29.02       41.78      4.57 o 
   1  -7   4        1.47       -4.97      3.85 o 
   2  -7   4      138.51      151.81      9.11 o 
   3  -7   4      885.16      842.64     32.69 o 
   4  -7   4      231.09      237.37     14.48 o 
   5  -7   4      148.59      155.59     15.09 o 
   6  -7   4        5.54       -5.39     19.28 o 
  -6  -6   4      143.87      152.71     20.80 o 
  -5  -6   4      369.02      353.69     25.10 o 
  -4  -6   4      534.73      527.16     26.11 o 
  -3  -6   4        2.77      -14.95      7.47 o 
  -2  -6   4      134.39      146.74      6.42 o 
  -1  -6   4      605.79      604.93     10.18 o 
   0  -6   4     3452.28     3605.35     37.12 o 
   1  -6   4     1855.02     1913.53     24.90 o 
   2  -6   4       27.73       36.59      5.25 o 
   3  -6   4        9.73       15.39      4.76 o 
   4  -6   4      129.99      127.69      9.35 o 
   5  -6   4      368.05      408.47     21.88 o 
   6  -6   4      235.01      251.10     27.91 o 
  -7  -5   4      104.81       46.41     18.18 o 
  -6  -5   4      133.83      107.67     16.80 o 
  -5  -5   4      190.47      213.38     19.00 o 
  -4  -5   4      397.50      417.36     21.75 o 
  -3  -5   4      583.20      586.40     12.80 o 
  -2  -5   4     1542.61     1559.61     19.71 o 
  -1  -5   4      368.02      364.77      9.49 o 
   0  -5   4       53.94       63.38      3.71 o 
   1  -5   4       97.77      104.12      4.70 o 
   2  -5   4     1863.32     1871.66     28.36 o 
   3  -5   4      712.38      718.15     15.91 o 
   4  -5   4      315.07      314.14     12.30 o 
   5  -5   4       23.29       19.55      5.65 o 
   6  -5   4       12.04       13.26     10.74 o 
   7  -5   4        6.33       -0.31     17.08 o 
  -7  -4   4      297.42      275.04     23.06 o 
  -6  -4   4      363.09      324.87     22.24 o 
  -5  -4   4      663.73      676.55     26.15 o 
  -4  -4   4      333.77      346.66     17.32 o 
  -3  -4   4       62.81       72.39      8.12 o 
  -2  -4   4     1217.86     1245.07     15.53 o 
  -1  -4   4     5065.15     5500.03     66.57 o 
   0  -4   4     3564.95     3796.52     38.82 o 
   1  -4   4      147.36      122.64      4.36 o 
   2  -4   4      521.90      549.51     11.04 o 
   3  -4   4       64.34       75.34      5.34 o 
   4  -4   4      577.05      574.87     12.59 o 
   5  -4   4      725.22      694.48     14.90 o 
   6  -4   4       64.88       71.85     12.00 o 
   7  -4   4      107.73      123.51     24.77 o 
  -7  -3   4       10.18       18.18     13.12 o 
  -6  -3   4      411.53      400.29     21.08 o 
  -5  -3   4      463.15      474.63     20.26 o 
  -4  -3   4      100.43      112.97      9.84 o 
  -3  -3   4     1478.39     1459.87     23.64 o 
  -2  -3   4      597.46      558.16      7.88 o 
  -1  -3   4      326.87      377.13      9.62 o 
   0  -3   4      315.03      324.42      5.55 o 
   1  -3   4     2193.88     2277.61     29.43 o 
   2  -3   4     2101.64     2052.50     28.22 o 
   3  -3   4      903.08      865.31     12.89 o 
   4  -3   4       29.81       36.94      4.72 o 
   5  -3   4        3.19        7.90      4.88 o 
   6  -3   4       42.52       35.35      6.74 o 
   7  -3   4       62.14       65.22     13.21 o 
  -7  -2   4        9.53        3.45     11.51 o 
  -6  -2   4       75.65       83.14     11.20 o 
  -5  -2   4      790.46      763.79     23.59 o 
  -4  -2   4        3.13        4.24      5.80 o 
  -3  -2   4      238.93      235.42      4.71 o 
  -2  -2   4     1117.44     1047.81     26.26 o 
  -1  -2   4      579.62      536.75      6.49 o 
   0  -2   4     3405.09     3499.53     45.47 o 
   1  -2   4     2954.41     3081.98     32.53 o 
   2  -2   4        9.90       15.89      3.47 o 
   3  -2   4      179.67      178.11      5.99 o 
   4  -2   4      667.73      666.17     11.81 o 
   5  -2   4      390.83      405.99     12.27 o 
   6  -2   4      473.68      484.53     15.57 o 
   7  -2   4        6.87       27.54     11.74 o 
  -8  -1   4        8.78       -6.72     11.73 o 
  -7  -1   4       15.04       26.11     10.76 o 
  -6  -1   4       89.87       98.00      9.92 o 
  -5  -1   4       12.70       12.71      6.45 o 
  -4  -1   4     1287.94     1289.74     21.15 o 
  -3  -1   4     1383.36     1350.09     16.63 o 
  -2  -1   4     1173.63     1186.15     27.87 o 
  -1  -1   4      180.45      166.78      5.00 o 
   0  -1   4     1331.04     1359.01     14.93 o 
   1  -1   4     4427.38     4598.53     46.72 o 
   2  -1   4     3320.88     3358.10     34.29 o 
   3  -1   4      648.75      616.51     10.23 o 
   4  -1   4       95.55      107.45      5.84 o 
   5  -1   4      131.02      135.07      7.11 o 
   6  -1   4      142.28      161.03     11.53 o 
   7  -1   4      269.46      264.86     26.70 o 
  -4   0   4        3.55        4.94      2.79 o 
  -3   0   4      439.58      416.75      8.37 o 
  -2   0   4      365.81      284.94      4.79 o 
  -1   0   4     5303.06     5393.06     61.28 o 
   0   0   4     2865.08     2849.49     34.39 o 
   1   0   4      307.36      287.80      7.09 o 
   2   0   4      142.93      145.61      4.25 o 
   3   0   4      485.65      475.63      7.90 o 
   4   0   4      914.08      910.91     12.42 o 
   5   0   4      667.36      665.94     11.27 o 
   6   0   4        2.12       -2.47      5.21 o 
   7   0   4        2.00       -3.01     16.44 o 
  -4   1   4      717.16      745.69     12.18 o 
  -3   1   4     1658.39     1722.18     26.92 o 
  -2   1   4       22.08       27.14      2.54 o 
  -1   1   4       39.02       40.20      3.02 o 
   0   1   4     1984.10     1993.25     22.20 o 
   1   1   4     2291.57     2253.14     26.75 o 
   2   1   4     2660.00     2578.91     35.47 o 
   3   1   4      419.30      429.31      8.09 o 
   4   1   4        0.20        4.52      4.09 o 
   5   1   4        2.57       -0.48      4.98 o 
   6   1   4      214.51      188.04     10.65 o 
   7   1   4      235.93      277.97     19.28 o 
  -5   2   4      154.07      134.01      8.14 o 
  -4   2   4      133.22      129.21      6.67 o 
  -3   2   4      526.92      494.87      8.97 o 
  -2   2   4     2166.64     2266.91     27.24 o 
  -1   2   4     2396.49     2554.46     27.53 o 
   0   2   4     4934.20     5356.57     55.38 o 
   1   2   4        4.57        5.75      2.07 o 
   2   2   4      283.87      278.17      6.80 o 
   3   2   4     1093.46     1055.33     29.58 o 
   4   2   4     1324.56     1266.18     17.99 o 
   5   2   4      317.07      329.91     33.22 o 
   6   2   4       15.90        9.56     11.67 o 
   7   2   4        1.71       -1.94     13.50 o 
  -7   3   4       27.05        9.55      9.83 o 
  -6   3   4      400.10      391.80     15.03 o 
  -5   3   4      559.72      526.44     21.81 o 
  -4   3   4      499.78      494.79     11.62 o 
  -3   3   4      182.30      201.45      7.74 o 
  -2   3   4        6.86        7.64      3.06 o 
  -1   3   4     2322.76     2504.57     24.79 o 
   0   3   4     2013.60     2024.38     22.63 o 
   1   3   4     2357.45     2376.66     26.48 o 
   2   3   4     1097.76     1061.59     15.05 o 
   3   3   4      179.07      200.32      8.29 o 
   4   3   4       42.41       43.85      7.62 o 
   5   3   4      488.15      501.23     17.47 o 
   6   3   4      461.28      491.97     25.75 o 
  -7   4   4      118.79      104.11     13.82 o 
  -6   4   4       68.78       68.61      9.84 o 
  -5   4   4       11.01        3.37      5.27 o 
  -4   4   4      253.57      266.70     10.30 o 
  -3   4   4      712.43      732.24     15.21 o 
  -2   4   4     1257.25     1210.00     16.98 o 
  -1   4   4     2731.03     2871.11     29.98 o 
   0   4   4       32.71       30.48      3.19 o 
   1   4   4      311.97      300.63     10.88 o 
   2   4   4      645.82      652.55     12.22 o 
   3   4   4      942.71      963.09     17.47 o 
   4   4   4      462.38      468.18     18.11 o 
   5   4   4       28.67       18.34      9.16 o 
   6   4   4        0.41      -11.96     15.01 o 
  -7   5   4      271.22      285.83     20.23 o 
  -6   5   4      628.76      629.62     23.14 o 
  -5   5   4      187.83      190.17     10.18 o 
  -4   5   4      239.92      234.87     10.50 o 
  -3   5   4        4.59        2.10      5.04 o 
  -2   5   4     1599.63     1643.12     22.51 o 
  -1   5   4     1375.02     1370.02     17.50 o 
   0   5   4      818.21      816.17     11.92 o 
   1   5   4     1229.48     1235.40     15.64 o 
   2   5   4      482.02      475.02     11.22 o 
   3   5   4      149.27      149.24      8.33 o 
   4   5   4      558.54      565.36     25.61 o 
   5   5   4      167.96      153.98     20.48 o 
   6   5   4      117.61      133.60     21.54 o 
  -6   6   4       22.09        5.01     14.90 o 
  -5   6   4       88.65       79.92      9.30 o 
  -4   6   4      305.80      305.76     13.30 o 
  -3   6   4      377.90      384.16     14.11 o 
  -2   6   4      154.41      160.46      7.45 o 
  -1   6   4        6.42       20.12      7.44 o 
   0   6   4      131.36      137.40      9.71 o 
   1   6   4      259.21      241.77      9.74 o 
   2   6   4      188.98      198.58      8.57 o 
   3   6   4       28.56       35.01      9.68 o 
   4   6   4       36.76       57.85     14.44 o 
   5   6   4        1.22       -6.41     17.91 o 
  -6   7   4       40.73       44.88     13.21 o 
  -5   7   4       74.67       63.92     12.96 o 
  -4   7   4        7.63       -3.64      7.10 o 
  -3   7   4       74.62       79.68      9.07 o 
  -2   7   4       69.41       85.31      7.49 o 
  -1   7   4      110.36      116.92      6.34 o 
   0   7   4      671.09      702.24     15.11 o 
   1   7   4      489.40      495.28     13.05 o 
   2   7   4       33.63       35.91      8.02 o 
   3   7   4       28.67       29.49     19.17 o 
   4   7   4       13.40       -1.97     17.57 o 
   5   7   4       85.33       82.47     22.97 o 
  -5   8   4      126.00      134.45     17.34 o 
  -4   8   4      294.15      298.67     19.98 o 
  -3   8   4       78.93       68.98     18.38 o 
  -2   8   4       62.51       62.45      8.92 o 
  -1   8   4       23.76       18.64      7.45 o 
   0   8   4       46.87       50.31      7.03 o 
   1   8   4      183.49      174.36     11.86 o 
   2   8   4       54.59       57.71     24.12 o 
   3   8   4      344.95      404.94     37.31 o 
   4   8   4       73.44       34.05     25.67 o 
  -4   9   4       17.67       22.02     13.56 o 
  -3   9   4        3.26       -2.05     13.43 o 
  -2   9   4      224.15      232.08     16.22 o 
  -1   9   4      414.38      375.02     20.10 o 
   0   9   4      207.48      209.33     23.04 o 
   1   9   4      141.11      140.66     11.32 o 
   2   9   4        0.60      -21.71     21.19 o 
   3   9   4        2.64       -2.16     25.18 o 
  -2  10   4       53.45       81.73     16.83 o 
  -1  10   4        4.65       35.70     17.08 o 
   0  10   4      143.89      133.74     23.05 o 
   1  10   4      122.57      103.61     15.50 o 
  -2 -11   5       56.61       38.35     18.41 o 
  -1 -11   5      240.92      238.50     23.02 o 
   0 -11   5       94.44      104.36     13.46 o 
   1 -11   5       15.17       19.03      9.68 o 
   2 -11   5       55.91       47.22     10.41 o 
  -3 -10   5       34.66        8.67     21.90 o 
  -2 -10   5       13.86       -1.45      7.87 o 
  -1 -10   5       34.35       26.97      8.98 o 
   0 -10   5      244.94      244.62     17.41 o 
   1 -10   5      155.83      169.35     12.15 o 
   2 -10   5      144.32      169.98     12.55 o 
   3 -10   5       16.17       11.69     11.73 o 
  -5  -9   5        1.70        5.45     18.93 o 
  -4  -9   5       53.41       59.82     24.36 o 
  -3  -9   5       96.63      110.19     24.19 o 
  -2  -9   5      191.16      193.63     11.91 o 
  -1  -9   5       80.65       76.32      8.65 o 
   0  -9   5      100.70      113.05      6.72 o 
   1  -9   5       24.67       25.40      6.14 o 
   2  -9   5      144.41      180.48     15.74 o 
   3  -9   5      336.83      329.00     20.94 o 
   4  -9   5       14.20       29.22     11.90 o 
  -5  -8   5       60.57       73.52     21.46 o 
  -4  -8   5       76.33       68.32     23.58 o 
  -3  -8   5        7.50      -25.16     16.45 o 
  -2  -8   5        9.00        9.98      6.84 o 
  -1  -8   5       95.00       89.09      9.25 o 
   0  -8   5      131.36      145.00      6.73 o 
   1  -8   5      337.61      317.54     10.71 o 
   2  -8   5      153.41      192.22     11.15 o 
   3  -8   5      295.16      303.63     13.72 o 
   4  -8   5       52.45       26.67     10.71 o 
   5  -8   5       20.24       31.35     17.56 o 
  -6  -7   5        0.43        9.01     16.87 o 
  -5  -7   5       23.74       21.67     16.43 o 
  -4  -7   5      219.97      204.51     15.82 o 
  -3  -7   5      177.08      186.93     13.54 o 
  -2  -7   5      300.72      294.37      9.10 o 
  -1  -7   5      401.19      396.91     10.53 o 
   0  -7   5       30.29       39.11      4.44 o 
   1  -7   5      184.65      189.02      8.12 o 
   2  -7   5      465.05      453.16     13.95 o 
   3  -7   5       13.80       22.88      6.06 o 
   4  -7   5      739.39      783.72     26.87 o 
   5  -7   5      276.72      270.66     21.29 o 
   6  -7   5        1.76      -27.05     18.36 o 
  -6  -6   5      116.26      162.99     21.53 o 
  -5  -6   5       48.99       55.47     16.12 o 
  -4  -6   5       15.25      -10.85     11.42 o 
  -3  -6   5       14.59       12.10      9.90 o 
  -2  -6   5       80.88      104.39      5.38 o 
  -1  -6   5      486.16      457.57      9.29 o 
   0  -6   5      616.63      606.19     10.46 o 
   1  -6   5      436.32      420.43     10.00 o 
   2  -6   5     1283.49     1323.43     23.17 o 
   3  -6   5        0.58        1.10      4.31 o 
   4  -6   5      107.48      116.38      8.95 o 
   5  -6   5       84.15       88.73     13.42 o 
   6  -6   5      140.19      139.93     16.02 o 
  -7  -5   5       42.09       11.85     17.75 o 
  -6  -5   5        2.54      -17.72     12.70 o 
  -5  -5   5      109.47      110.40     14.37 o 
  -4  -5   5      331.31      322.82     19.92 o 
  -3  -5   5     2401.35     2568.08     63.61 o 
  -2  -5   5     1095.55     1218.81     16.46 o 
  -1  -5   5      362.97      387.44      8.45 o 
   0  -5   5       17.61       18.24      2.88 o 
   1  -5   5      806.26      810.83     12.00 o 
   2  -5   5      631.54      606.07     12.37 o 
   3  -5   5     2254.74     2271.48     34.49 o 
   4  -5   5     1015.48      994.23     17.80 o 
   5  -5   5        4.44        3.31      5.39 o 
   6  -5   5        6.17        0.53     14.06 o 
  -7  -4   5      323.55      283.03     24.09 o 
  -6  -4   5      147.18      137.47     16.26 o 
  -5  -4   5       33.40       31.52     10.96 o 
  -4  -4   5       44.11       44.75     10.08 o 
  -3  -4   5        2.30        8.03      2.86 o 
  -2  -4   5     3074.38     3246.25     35.48 o 
  -1  -4   5     2245.07     2295.48     29.99 o 
   0  -4   5      493.15      474.33      7.96 o 
   1  -4   5      807.35      817.89     11.44 o 
   2  -4   5       85.97      109.21      7.34 o 
   3  -4   5     1045.64     1041.62     15.33 o 
   4  -4   5      287.25      287.18      9.61 o 
   5  -4   5      243.02      241.82     10.26 o 
   6  -4   5      164.92      159.31     15.25 o 
   7  -4   5        1.38       10.42     10.19 o 
  -7  -3   5        4.75       -7.96     13.19 o 
  -6  -3   5       48.71       37.73     11.87 o 
  -5  -3   5      261.64      266.85     16.54 o 
  -4  -3   5     2867.27     2828.91     65.72 o 
  -3  -3   5      218.91      219.56     12.31 o 
  -2  -3   5        4.52        4.62      1.69 o 
  -1  -3   5       25.70       28.64      2.77 o 
   0  -3   5      440.97      437.12      7.08 o 
   1  -3   5     1728.99     1761.70     25.27 o 
   2  -3   5      882.85      878.63     12.39 o 
   3  -3   5      519.77      520.43     10.00 o 
   4  -3   5       47.65       49.47      6.35 o 
   5  -3   5       17.64       31.94      8.22 o 
   6  -3   5       49.10       30.34      9.16 o 
   7  -3   5       71.85       66.16     11.54 o 
  -7  -2   5      130.26      138.96     16.12 o 
  -6  -2   5      157.39      181.16     14.53 o 
  -5  -2   5       37.94       29.51      8.79 o 
  -4  -2   5        1.80        4.94      6.48 o 
  -3  -2   5     1740.38     1811.63     43.02 o 
  -2  -2   5     2710.65     2808.48     62.52 o 
  -1  -2   5      871.22      843.96      8.76 o 
   0  -2   5      230.43      227.76      4.11 o 
   1  -2   5        2.16        6.50      2.76 o 
   2  -2   5      600.28      666.49     10.06 o 
   3  -2   5      259.14      243.95      7.08 o 
   4  -2   5      438.48      426.01      9.86 o 
   5  -2   5      219.91      224.29      8.34 o 
   6  -2   5       52.54       51.28     11.67 o 
   7  -2   5        8.05       -6.52      9.75 o 
  -8  -1   5        1.22       16.25     12.91 o 
  -7  -1   5       46.32       49.89     11.84 o 
  -6  -1   5      120.12      122.85     11.70 o 
  -5  -1   5     1194.76     1232.54     32.25 o 
  -4  -1   5      203.98      177.58     10.55 o 
  -3  -1   5       31.93       16.73      5.21 o 
  -2  -1   5      226.11      227.58      9.70 o 
  -1  -1   5      155.74      164.71      3.70 o 
   0  -1   5     1563.44     1548.60     24.09 o 
   1  -1   5      497.58      451.06      8.02 o 
   2  -1   5      373.26      324.56      6.25 o 
   3  -1   5      301.26      288.41      6.98 o 
   4  -1   5       70.19       82.44      5.62 o 
   5  -1   5       32.04       31.79      6.77 o 
   6  -1   5       54.56       44.98      7.74 o 
   7  -1   5        8.65        7.25     14.95 o 
  -7   0   5      228.76      235.28     16.12 o 
  -6   0   5       59.35       66.37      9.44 o 
  -5   0   5       22.44       29.09      7.00 o 
  -4   0   5      202.01      204.46      7.39 o 
  -3   0   5     1728.75     1744.84     21.52 o 
  -2   0   5     1573.76     1468.99     31.43 o 
  -1   0   5     1251.40     1251.62     16.38 o 
   0   0   5      394.81      383.24      6.92 o 
   1   0   5       40.10       48.22      3.27 o 
   2   0   5      217.18      179.95      5.07 o 
   3   0   5      466.69      464.55      8.30 o 
   4   0   5      407.20      424.67      8.82 o 
   5   0   5      194.60      214.51      7.98 o 
   6   0   5      144.66      139.40      7.67 o 
   7   0   5       22.82       19.33     10.20 o 
  -6   1   5      363.90      386.34     16.41 o 
  -5   1   5      966.04      986.13     26.44 o 
  -4   1   5      845.57      781.77     27.09 o 
  -3   1   5      569.70      610.60     12.34 o 
  -2   1   5      107.15       98.88      4.91 o 
  -1   1   5      624.98      635.92      9.02 o 
   0   1   5     2499.16     2460.23     42.24 o 
   1   1   5     2343.61     2367.12     37.68 o 
   2   1   5      818.88      762.69     23.44 o 
   3   1   5       42.03       56.36      4.00 o 
   4   1   5        6.26        6.24      4.17 o 
   5   1   5      149.48      149.29      7.47 o 
   6   1   5       83.12       64.86     15.08 o 
   7   1   5        3.49        5.39     13.45 o 
  -7   2   5      167.57      150.41     14.45 o 
  -6   2   5        4.00       -0.41      7.92 o 
  -5   2   5      285.73      255.26     11.43 o 
  -4   2   5     1299.16     1258.53     19.58 o 
  -3   2   5     1368.95     1365.61     18.48 o 
  -2   2   5     2379.22     2461.76     37.68 o 
  -1   2   5      538.65      528.09      7.69 o 
   0   2   5      510.99      621.72      8.98 o 
   1   2   5      416.40      382.58      7.71 o 
   2   2   5      186.43      199.85      6.02 o 
   3   2   5     1480.63     1458.17     19.30 o 
   4   2   5      329.71      354.27     10.87 o 
   5   2   5       84.38       79.47      7.35 o 
   6   2   5       14.40       27.97     13.22 o 
   7   2   5       55.54       79.91     16.73 o 
  -7   3   5       56.73       52.10     11.95 o 
  -6   3   5      334.69      362.76     18.84 o 
  -5   3   5      254.40      273.99     16.39 o 
  -4   3   5      324.63      344.48     10.24 o 
  -3   3   5       19.71       13.16      4.68 o 
  -2   3   5      128.50      139.09      4.94 o 
  -1   3   5     1040.32      985.20     11.24 o 
   0   3   5     1755.40     1804.11     21.13 o 
   1   3   5     1070.24      990.51     14.29 o 
   2   3   5        5.99        5.94      3.96 o 
   3   3   5      211.93      206.02      8.80 o 
   4   3   5       75.91       78.99      9.01 o 
   5   3   5       86.89       68.47     15.86 o 
   6   3   5       11.40        6.01     14.07 o 
  -7   4   5       64.70       64.45     14.14 o 
  -6   4   5       11.80        7.94     12.59 o 
  -5   4   5      222.95      235.33     24.68 o 
  -4   4   5      552.88      581.51     18.37 o 
  -3   4   5     1970.65     2056.89     33.30 o 
  -2   4   5     1544.40     1588.02     21.37 o 
  -1   4   5       17.95       16.94      3.31 o 
   0   4   5       16.00       21.45      2.96 o 
   1   4   5       12.27        6.50      3.70 o 
   2   4   5     3406.54     3315.39     37.25 o 
   3   4   5      967.31      968.68     18.01 o 
   4   4   5      143.85      136.17     12.01 o 
   5   4   5       44.70       49.73     10.57 o 
   6   4   5        3.79        2.57     16.10 o 
  -7   5   5       54.49       13.32     13.56 o 
  -6   5   5       29.47       33.98     10.65 o 
  -5   5   5      337.12      335.27     13.50 o 
  -4   5   5      285.90      289.31     12.05 o 
  -3   5   5      234.28      238.73     11.72 o 
  -2   5   5      542.50      541.63     12.02 o 
  -1   5   5      898.11      890.12     13.66 o 
   0   5   5     1576.16     1556.71     20.38 o 
   1   5   5       11.54       15.66      3.67 o 
   2   5   5       33.66       33.75      5.40 o 
   3   5   5      136.28      148.01      8.74 o 
   4   5   5      144.77      144.30     12.89 o 
   5   5   5      150.48      159.21     21.48 o 
  -6   6   5        0.64       11.13     11.08 o 
  -5   6   5      271.19      263.74     16.33 o 
  -4   6   5      428.98      457.01     15.67 o 
  -3   6   5     1151.60     1182.75     23.71 o 
  -2   6   5      445.05      439.57     11.79 o 
  -1   6   5       80.29       84.11      5.54 o 
   0   6   5        4.92        9.54      4.71 o 
   1   6   5     1680.94     1668.89     27.80 o 
   2   6   5      578.33      586.25     16.66 o 
   3   6   5      145.36      157.82      9.57 o 
   4   6   5       57.35       48.26     17.75 o 
   5   6   5        8.43       18.90     19.61 o 
  -6   7   5      278.50      279.76     38.98 o 
  -5   7   5      484.73      436.15     23.79 o 
  -4   7   5      185.77      224.68     16.91 o 
  -3   7   5      206.73      214.42     12.02 o 
  -2   7   5      468.32      449.46     16.52 o 
  -1   7   5     1158.22     1101.63     18.47 o 
   0   7   5      212.38      224.66      9.83 o 
   1   7   5       37.41       40.86      6.48 o 
   2   7   5       26.45       22.41     16.27 o 
   3   7   5       97.71       63.04     13.79 o 
   4   7   5      250.49      214.31     25.24 o 
  -5   8   5       17.21       13.66     14.12 o 
  -4   8   5      439.81      417.66     28.61 o 
  -3   8   5      388.51      376.79     23.16 o 
  -2   8   5      101.30      130.51     15.40 o 
  -1   8   5       25.52       26.43      9.32 o 
   0   8   5      298.27      290.26     14.67 o 
   1   8   5      218.89      225.96     12.95 o 
   2   8   5      186.43      169.06     29.76 o 
   3   8   5       86.75       52.65     25.29 o 
  -4   9   5       11.39       11.64     13.55 o 
  -3   9   5      119.89      100.74     11.45 o 
  -2   9   5      301.81      294.55     18.98 o 
  -1   9   5      387.15      359.42     23.62 o 
   0   9   5      168.48      159.71     11.51 o 
   1   9   5       22.01       35.49     14.54 o 
   2   9   5       34.54       24.09     22.65 o 
  -1  10   5       70.94      100.70     20.76 o 
  -2 -11   6      130.42      115.32     25.11 o 
  -1 -11   6       81.46       96.95     21.91 o 
   0 -11   6       15.45       17.72     10.70 o 
   1 -11   6       57.41       59.94     12.94 o 
   2 -11   6       14.27       23.92      9.71 o 
  -4 -10   6       47.02       52.35     22.80 o 
  -3 -10   6       15.65        3.10     14.89 o 
  -2 -10   6       25.90       10.78     17.75 o 
  -1 -10   6       84.54      101.49     13.96 o 
   0 -10   6      185.68      207.74     15.50 o 
   1 -10   6      485.88      457.45     19.60 o 
   2 -10   6       29.74       31.01      9.00 o 
   3 -10   6        7.73        1.39     11.75 o 
  -5  -9   6        7.80       11.02     18.62 o 
  -4  -9   6       96.69       92.24     24.79 o 
  -3  -9   6      136.05      157.44     24.01 o 
  -2  -9   6      314.21      309.47     13.73 o 
  -1  -9   6      217.90      202.83     12.11 o 
   0  -9   6        4.97       -7.03      5.57 o 
   1  -9   6        2.83        0.19      5.47 o 
   2  -9   6      182.70      219.99     16.95 o 
   3  -9   6      415.76      387.04     22.03 o 
   4  -9   6      103.73      118.79     15.76 o 
  -5  -8   6      182.65      144.02     23.54 o 
  -4  -8   6      190.58      202.10     16.74 o 
  -3  -8   6       10.52       32.34     18.47 o 
  -2  -8   6      131.47      137.78      8.98 o 
  -1  -8   6      663.26      643.02     13.73 o 
   0  -8   6     1397.23     1396.46     18.86 o 
   1  -8   6      255.04      248.44     13.17 o 
   2  -8   6        8.90       14.75      6.07 o 
   3  -8   6       11.23       18.11      9.52 o 
   4  -8   6       86.69       96.38     16.53 o 
   5  -8   6      212.09      234.96     40.16 o 
  -6  -7   6        6.38       -8.58     17.08 o 
  -5  -7   6      261.07      302.51     27.34 o 
  -4  -7   6       61.86       80.74     25.67 o 
  -3  -7   6      203.30      209.42     13.99 o 
  -2  -7   6      576.85      606.68     18.59 o 
  -1  -7   6       60.44       67.38      5.47 o 
   0  -7   6       54.82       58.87      4.74 o 
   1  -7   6      140.78      148.32      7.18 o 
   2  -7   6      566.25      540.85     15.15 o 
   3  -7   6      295.66      283.75     12.55 o 
   4  -7   6       42.65       40.41     10.26 o 
   5  -7   6       30.75       40.78     12.03 o 
   6  -7   6       29.49       -2.36     19.40 o 
  -6  -6   6      105.28       92.42     20.04 o 
  -5  -6   6      361.50      390.00     26.42 o 
  -4  -6   6      148.96      178.22     17.79 o 
  -3  -6   6       68.06       72.71      9.42 o 
  -2  -6   6      835.67      854.25     13.79 o 
  -1  -6   6     1189.88     1241.15     18.09 o 
   0  -6   6      901.43      866.84     12.85 o 
   1  -6   6      680.98      686.78     12.83 o 
   2  -6   6      346.34      362.60     11.84 o 
   3  -6   6       66.03       67.23      9.16 o 
   4  -6   6      251.57      257.09     10.63 o 
   5  -6   6      379.65      392.25     22.29 o 
   6  -6   6       76.98       78.63     14.39 o 
  -7  -5   6        6.11       18.82     17.38 o 
  -6  -5   6      219.93      211.87     20.88 o 
  -5  -5   6       47.65       45.15     14.19 o 
  -4  -5   6      125.94      146.91     14.76 o 
  -3  -5   6     1019.33     1020.76     23.84 o 
  -2  -5   6      294.28      274.11      7.29 o 
  -1  -5   6       17.73       24.54      3.88 o 
   0  -5   6      376.12      382.01      7.77 o 
   1  -5   6     1004.58      989.50     13.98 o 
   2  -5   6     1412.50     1408.07     21.22 o 
   3  -5   6      472.50      455.90     11.94 o 
   4  -5   6        2.55       -0.32      4.35 o 
   5  -5   6       36.38       37.50      9.80 o 
   6  -5   6      103.08      107.21     15.15 o 
  -7  -4   6        3.89        4.69     15.35 o 
  -6  -4   6      174.92      204.84     20.71 o 
  -5  -4   6      461.98      463.08     22.92 o 
  -4  -4   6        1.10       -0.66      8.77 o 
  -3  -4   6      215.49      221.67     21.17 o 
  -2  -4   6      370.03      326.18      8.34 o 
  -1  -4   6      897.62      840.22     12.19 o 
   0  -4   6     4455.23     4617.71     46.68 o 
   1  -4   6      772.39      821.98     11.79 o 
   2  -4   6       34.81       38.04      4.51 o 
   3  -4   6      167.94      171.10      6.91 o 
   4  -4   6      600.56      585.14     12.66 o 
   5  -4   6      506.11      497.19     16.46 o 
   6  -4   6      244.68      231.13     23.85 o 
  -7  -3   6        0.79       -4.91     13.45 o 
  -6  -3   6       11.04       -0.55     11.00 o 
  -5  -3   6      215.89      231.92     17.22 o 
  -4  -3   6     1262.39     1319.88     36.34 o 
  -3  -3   6      984.99      955.95     27.60 o 
  -2  -3   6      625.01      646.92     11.05 o 
  -1  -3   6      619.80      670.66      9.71 o 
   0  -3   6     1283.22     1262.78     14.91 o 
   1  -3   6     3203.06     3347.27     34.57 o 
   2  -3   6     1894.76     1877.16     21.99 o 
   3  -3   6      499.57      465.40      9.77 o 
   4  -3   6        8.51       12.35      5.78 o 
   5  -3   6      202.78      201.99     14.62 o 
   6  -3   6      178.13      159.45     12.43 o 
   7  -3   6      234.55      215.34     17.50 o 
  -7  -2   6      120.73      122.98     16.00 o 
  -6  -2   6      155.15      159.33     14.42 o 
  -5  -2   6        8.85       11.33      8.49 o 
  -4  -2   6       12.05       20.51      7.33 o 
  -3  -2   6      445.40      433.06     16.04 o 
  -2  -2   6      678.13      580.67     12.95 o 
  -1  -2   6     4627.35     4830.74     41.36 o 
   0  -2   6     1112.01     1114.66     11.82 o 
   1  -2   6       58.78       55.78      3.15 o 
   2  -2   6      272.53      260.19      6.58 o 
   3  -2   6      560.80      556.81     10.38 o 
   4  -2   6      875.52      887.21     14.06 o 
   5  -2   6      238.18      240.86     13.68 o 
   6  -2   6        7.92       11.95      6.61 o 
   7  -2   6        0.14       -6.17     10.40 o 
  -8  -1   6       14.69       10.07     13.49 o 
  -7  -1   6       10.85       -2.90     11.38 o 
  -6  -1   6      142.81      150.65     14.71 o 
  -5  -1   6      521.77      515.58     19.32 o 
  -4  -1   6      532.72      547.08     18.55 o 
  -3  -1   6     1048.30     1054.97     27.81 o 
  -2  -1   6        1.32        0.42      4.58 o 
  -1  -1   6       58.84       46.14      2.69 o 
   0  -1   6     2305.68     2277.68     29.06 o 
   1  -1   6     1484.11     1376.70     18.96 o 
   2  -1   6     2172.48     2083.29     21.51 o 
   3  -1   6      213.05      200.78      6.38 o 
   4  -1   6        7.65        8.72      5.13 o 
   5  -1   6       63.11       71.67      5.95 o 
   6  -1   6      305.13      282.97     11.91 o 
   7  -1   6      148.58      132.14     12.38 o 
  -8   0   6       97.44       69.19     13.55 o 
  -7   0   6       40.69       26.93     11.74 o 
  -6   0   6      238.79      240.27     15.66 o 
  -5   0   6      111.66      113.23      9.95 o 
  -4   0   6      194.23      205.70     11.95 o 
  -3   0   6      663.82      626.63     10.15 o 
  -2   0   6     2726.14     2755.53     53.56 o 
  -1   0   6     4188.02     4230.65     55.47 o 
   0   0   6     3712.05     3863.67     72.89 o 
   1   0   6      157.48      169.51      5.97 o 
   2   0   6      485.27      460.95      7.88 o 
   3   0   6     1436.15     1375.95     16.58 o 
   4   0   6      851.76      799.09     12.57 o 
   5   0   6      308.15      280.20     12.76 o 
   6   0   6       17.86        1.07      6.98 o 
   7   0   6        2.15        1.41     10.42 o 
  -7   1   6      190.53      176.48     16.06 o 
  -6   1   6      554.87      572.42     21.50 o 
  -5   1   6      556.54      564.27     20.04 o 
  -4   1   6      465.38      471.57     14.41 o 
  -3   1   6      223.64      225.05      6.58 o 
  -2   1   6       74.83       71.70      4.71 o 
  -1   1   6     3825.37     4047.22     42.93 o 
   0   1   6     1857.62     1793.66     20.37 o 
   1   1   6     2689.52     2673.04     26.03 o 
   2   1   6     1213.37     1196.74     15.90 o 
   3   1   6      158.34      177.51      8.58 o 
   4   1   6      510.56      472.27     14.71 o 
   5   1   6      591.17      592.65     14.00 o 
   6   1   6      221.05      219.92     16.35 o 
   7   1   6       80.59       97.44     16.65 o 
  -7   2   6      145.04      182.76     16.90 o 
  -6   2   6        0.30        8.73      9.34 o 
  -5   2   6       33.84       43.67      7.00 o 
  -4   2   6      417.77      430.80     10.67 o 
  -3   2   6     1179.39     1119.98     17.87 o 
  -2   2   6     1967.25     1928.94     31.10 o 
  -1   2   6     1312.72     1351.05     14.12 o 
   0   2   6       74.22      100.19      4.82 o 
   1   2   6      344.06      353.66      6.79 o 
   2   2   6     1019.03      993.29     13.26 o 
   3   2   6      495.15      502.05     10.72 o 
   4   2   6      403.27      407.78     10.69 o 
   5   2   6       54.43       48.67      7.23 o 
   6   2   6        1.20       -2.81     13.05 o 
  -6   3   6      519.31      526.81     23.64 o 
  -5   3   6      141.45      138.13     19.17 o 
  -4   3   6      213.21      228.94      9.48 o 
  -3   3   6      125.12      127.88      6.74 o 
  -2   3   6     1406.82     1397.77     17.37 o 
  -1   3   6      973.80      953.81     11.52 o 
   0   3   6     1305.04     1291.97     15.28 o 
   1   3   6     1635.77     1591.76     18.06 o 
   2   3   6      426.08      398.17     10.27 o 
   3   3   6      493.95      469.68     12.67 o 
   4   3   6      300.80      304.33     13.10 o 
   5   3   6       62.84       62.42      9.03 o 
   6   3   6      254.22      282.60     23.76 o 
  -7   4   6      180.07      154.43     17.62 o 
  -6   4   6        1.82        1.41     10.66 o 
  -5   4   6      129.06      125.40     11.03 o 
  -4   4   6      448.10      461.86     13.40 o 
  -3   4   6      398.83      386.21     12.93 o 
  -2   4   6        9.19       11.07      3.99 o 
  -1   4   6        2.49        3.01      3.39 o 
   0   4   6       21.73       27.09      4.26 o 
   1   4   6      447.29      450.42     10.69 o 
   2   4   6       94.25       98.08      6.75 o 
   3   4   6      115.27      125.52     14.28 o 
   4   4   6      256.38      263.78     16.38 o 
   5   4   6        1.03       11.14     14.71 o 
   6   4   6       11.88        6.67     17.73 o 
  -7   5   6       86.31       56.93     16.01 o 
  -6   5   6       45.02       33.39     11.21 o 
  -5   5   6      100.42      114.94     12.40 o 
  -4   5   6        0.26        3.90      6.14 o 
  -3   5   6       25.45       25.19      6.48 o 
  -2   5   6       65.12       70.12      7.82 o 
  -1   5   6      676.45      690.71     12.18 o 
   0   5   6     1001.85      988.67     16.87 o 
   1   5   6      621.75      643.48     15.77 o 
   2   5   6       40.48       51.63      6.37 o 
   3   5   6        2.78       11.17      7.97 o 
   4   5   6        5.24        6.07     10.68 o 
   5   5   6      303.69      339.78     28.40 o 
  -6   6   6       11.39       21.91     11.80 o 
  -5   6   6      234.25      227.78     33.65 o 
  -4   6   6      513.72      475.69     16.21 o 
  -3   6   6       75.07       77.70     11.11 o 
  -2   6   6      246.62      243.54     12.87 o 
  -1   6   6       77.02       88.48      6.38 o 
   0   6   6      225.33      217.77      9.68 o 
   1   6   6      347.12      348.13     14.40 o 
   2   6   6      310.31      324.54     20.83 o 
   3   6   6      730.50      820.11     22.20 o 
   4   6   6       41.74       25.37     17.62 o 
   5   6   6        6.15      -11.15     19.02 o 
  -5   7   6        8.81       16.72     12.71 o 
  -4   7   6      101.10      118.62     25.93 o 
  -3   7   6       88.93      104.87     10.37 o 
  -2   7   6      841.25      831.62     17.24 o 
  -1   7   6      492.12      485.76     12.73 o 
   0   7   6      270.71      279.54     11.40 o 
   1   7   6      168.16      162.57     12.22 o 
   2   7   6        5.76        2.06     12.40 o 
   3   7   6       42.89       32.92     14.21 o 
   4   7   6      177.49      177.79     25.23 o 
  -4   8   6      146.22      170.45     18.07 o 
  -3   8   6       86.68       76.73     14.58 o 
  -2   8   6       86.55       71.50     11.45 o 
  -1   8   6       64.25       60.99     10.78 o 
   0   8   6      287.54      255.69     29.16 o 
   1   8   6      298.71      237.60     26.90 o 
   2   8   6      350.90      332.68     22.29 o 
   3   8   6       70.50       71.58     26.80 o 
  -3   9   6      434.50      412.68     22.07 o 
  -2   9   6      247.18      236.06     23.15 o 
  -1   9   6      237.90      271.22     51.03 o 
   0   9   6       64.49       62.11     10.19 o 
   1   9   6        1.18       -4.44     13.18 o 
   2   9   6       46.19       59.55     14.87 o 
  -2 -11   7       63.47       53.04     14.15 o 
  -1 -11   7       33.75       49.80     15.83 o 
   0 -11   7       14.57        8.78     10.79 o 
   1 -11   7       18.14       31.98     11.99 o 
   2 -11   7       89.24      100.87     12.06 o 
  -4 -10   7       17.07      -17.83     20.13 o 
  -3 -10   7        1.47       -8.06     13.40 o 
  -2 -10   7        2.47       10.83      8.06 o 
  -1 -10   7        8.76        6.50      8.37 o 
   0 -10   7      128.80      155.51     14.37 o 
   1 -10   7      125.87      143.98     12.08 o 
   2 -10   7      126.18      119.89     15.46 o 
   3 -10   7      128.63      134.84     16.76 o 
  -5  -9   7       12.77      -40.34     20.17 o 
  -4  -9   7       60.91       47.19     23.66 o 
  -3  -9   7      136.74      128.43     16.20 o 
  -2  -9   7      354.67      363.56     20.68 o 
  -1  -9   7       93.23      103.76      9.37 o 
   0  -9   7       11.25       12.07      6.03 o 
   1  -9   7       96.31       99.77      7.89 o 
   2  -9   7      151.92      183.87     16.16 o 
   3  -9   7       64.12       95.15     14.39 o 
   4  -9   7      713.50      665.28     50.93 o 
  -5  -8   7       19.96       26.36     18.53 o 
  -4  -8   7       15.54        7.72     12.29 o 
  -3  -8   7       51.65       54.86     18.86 o 
  -2  -8   7       15.46       12.31      6.92 o 
  -1  -8   7      749.48      735.50     14.76 o 
   0  -8   7      278.41      271.94      8.95 o 
   1  -8   7      298.23      305.15     10.86 o 
   2  -8   7      410.76      396.30     14.35 o 
   3  -8   7      104.99      110.52     13.37 o 
   4  -8   7       74.33      103.25     14.12 o 
   5  -8   7       43.20       44.98     13.58 o 
  -6  -7   7        3.00        3.75     17.14 o 
  -5  -7   7       54.37       51.57     17.83 o 
  -4  -7   7      541.81      582.74     22.41 o 
  -3  -7   7     1816.51     1815.88     38.29 o 
  -2  -7   7       99.74      104.76      7.70 o 
  -1  -7   7      123.90      135.09      7.25 o 
   0  -7   7       18.74       17.29      3.84 o 
   1  -7   7      517.45      526.03     12.13 o 
   2  -7   7      835.36      822.84     18.69 o 
   3  -7   7     1117.86     1073.48     23.86 o 
   4  -7   7      173.92      186.70     16.05 o 
   5  -7   7        0.51       -8.84     10.25 o 
  -6  -6   7       75.38       84.09     19.23 o 
  -5  -6   7        9.46       -7.43     13.64 o 
  -4  -6   7       41.76       64.71     13.46 o 
  -3  -6   7       78.66       94.43     10.10 o 
  -2  -6   7     2271.20     2362.76     34.47 o 
  -1  -6   7      658.35      654.92     12.37 o 
   0  -6   7      273.81      262.91      8.03 o 
   1  -6   7      100.55      111.32      5.55 o 
   2  -6   7      213.23      216.85      9.93 o 
   3  -6   7      458.35      471.94     14.52 o 
   4  -6   7       97.22      102.22      7.73 o 
   5  -6   7      149.93      131.05     14.41 o 
   6  -6   7       73.29       87.84     15.91 o 
  -7  -5   7       51.19       50.54     18.32 o 
  -6  -5   7       36.33       38.30     15.31 o 
  -5  -5   7      348.97      363.24     23.24 o 
  -4  -5   7     1242.00     1251.89     39.21 o 
  -3  -5   7       45.93       43.22      7.65 o 
  -2  -5   7       37.97       34.53      3.49 o 
  -1  -5   7       28.45       33.92      3.77 o 
   0  -5   7      351.23      341.10      7.62 o 
   1  -5   7     1021.36      987.20     14.23 o 
   2  -5   7      260.02      240.95      8.85 o 
   3  -5   7      210.78      211.27      8.04 o 
   4  -5   7       90.92       96.96      7.15 o 
   5  -5   7        8.87       14.47      9.79 o 
   6  -5   7       32.95       39.24     13.50 o 
  -7  -4   7      104.56      118.51     18.63 o 
  -6  -4   7       92.36       91.17     15.25 o 
  -5  -4   7       27.12       26.76     11.15 o 
  -4  -4   7       21.77       36.75      9.40 o 
  -3  -4   7     1151.53     1227.99     35.59 o 
  -2  -4   7      940.02      948.32     12.84 o 
  -1  -4   7      658.61      644.12     10.47 o 
   0  -4   7      122.34      119.68      4.29 o 
   1  -4   7        5.79        1.76      2.62 o 
   2  -4   7      172.22      190.30      6.73 o 
   3  -4   7      154.65      138.89      6.38 o 
   4  -4   7      434.22      451.29     11.19 o 
   5  -4   7      190.19      173.88     11.71 o 
   6  -4   7       50.42       40.59     12.34 o 
  -7  -3   7       31.60       41.06     15.02 o 
  -6  -3   7      113.58      141.46     15.30 o 
  -5  -3   7      476.20      435.85     20.62 o 
  -4  -3   7       79.48      101.98     10.46 o 
  -3  -3   7      233.15      208.34      9.92 o 
  -2  -3   7       62.03       74.91      4.44 o 
  -1  -3   7      271.35      284.37      5.13 o 
   0  -3   7      942.99      921.15     10.76 o 
   1  -3   7      409.34      351.56      6.67 o 
   2  -3   7      704.60      670.50     11.20 o 
   3  -3   7      190.89      194.19      7.32 o 
   4  -3   7        6.13        5.45      4.35 o 
   5  -3   7       26.28       20.02      5.67 o 
   6  -3   7       39.44       37.24     10.36 o 
  -7  -2   7      189.26      203.22     18.94 o 
  -6  -2   7       51.64       54.96     12.19 o 
  -5  -2   7        0.91      -13.84      8.24 o 
  -4  -2   7      299.56      301.51     15.53 o 
  -3  -2   7     1072.55     1059.28     29.53 o 
  -2  -2   7     1047.19      974.98     24.48 o 
  -1  -2   7      913.91      900.29     11.87 o 
   0  -2   7      110.43      121.89      3.52 o 
   1  -2   7       45.62       52.69      2.95 o 
   2  -2   7       76.94       70.66      4.85 o 
   3  -2   7      492.74      506.16      9.70 o 
   4  -2   7      467.00      487.61     11.62 o 
   5  -2   7      142.69      145.60      7.67 o 
   6  -2   7      105.06      116.41      8.71 o 
   7  -2   7        0.14        0.07      8.31 o 
  -7  -1   7       26.50       42.59     13.53 o 
  -6  -1   7      256.22      270.60     18.47 o 
  -5  -1   7      841.45      890.88     27.97 o 
  -4  -1   7      758.24      772.62     24.16 o 
  -3  -1   7      203.97      190.17     11.97 o 
  -2  -1   7      133.59      110.19      9.67 o 
  -1  -1   7      629.40      623.47      9.61 o 
   0  -1   7     1902.39     1858.34     21.64 o 
   1  -1   7     2450.92     2545.16     23.24 o 
   2  -1   7      349.33      316.97      7.03 o 
   3  -1   7       17.43       11.45      3.43 o 
   4  -1   7       34.45       19.98      4.44 o 
   5  -1   7      135.95      134.28      7.24 o 
   6  -1   7       42.14       30.42      7.79 o 
   7  -1   7       30.79       16.41      9.29 o 
  -7   0   7      148.50      134.07     15.22 o 
  -6   0   7       10.35        7.33      9.56 o 
  -5   0   7      271.22      261.52     15.75 o 
  -4   0   7      916.19      882.72     26.05 o 
  -3   0   7     1245.22     1211.16     20.34 o 
  -2   0   7     2568.09     2597.18     32.75 o 
  -1   0   7      322.33      277.33     28.39 o 
   0   0   7      311.83      349.47      7.27 o 
   1   0   7        8.13        4.22      2.42 o 
   2   0   7      596.19      605.17      9.79 o 
   3   0   7     2192.34     2097.64     23.28 o 
   4   0   7      223.09      228.85      7.80 o 
   5   0   7       76.64       98.01      7.01 o 
   6   0   7        5.78       13.89      7.72 o 
  -7   1   7       80.20       78.78     13.20 o 
  -6   1   7      274.56      302.73     17.97 o 
  -5   1   7      278.08      303.16     16.70 o 
  -4   1   7      610.56      548.36     14.97 o 
  -3   1   7        6.84        6.90      3.15 o 
  -2   1   7      496.89      480.00      7.93 o 
  -1   1   7     1212.62     1125.58     12.95 o 
   0   1   7     2407.29     2398.99     32.38 o 
   1   1   7     1006.64      927.76     10.74 o 
   2   1   7       19.84       20.61      4.59 o 
   3   1   7      176.22      214.30     15.91 o 
   4   1   7      184.50      179.92      7.87 o 
   5   1   7      121.45      128.31     11.51 o 
   6   1   7      144.03      152.33     14.68 o 
  -7   2   7       63.22       60.41     13.91 o 
  -6   2   7        0.08      -15.27     10.02 o 
  -5   2   7      338.83      325.12     18.74 o 
  -4   2   7     1138.58     1152.09     19.24 o 
  -3   2   7     2771.50     2847.70     38.27 o 
  -2   2   7     1822.50     1859.82     21.47 o 
  -1   2   7       50.51       46.94      3.52 o 
   0   2   7        2.80        0.72      3.32 o 
   1   2   7      913.21      846.35     14.28 o 
   2   2   7     4839.44     4646.34     44.57 o 
   3   2   7      524.09      508.36     11.28 o 
   4   2   7      138.11      127.87     12.94 o 
   5   2   7       15.87       20.89      7.21 o 
   6   2   7       16.14       16.41     14.52 o 
  -7   3   7       79.78       61.98     14.45 o 
  -6   3   7      120.06      116.15     15.08 o 
  -5   3   7      789.97      749.05     21.83 o 
  -4   3   7       35.66       42.83      5.73 o 
  -3   3   7     1168.66     1175.23     20.45 o 
  -2   3   7      796.97      786.75     12.18 o 
  -1   3   7     1612.81     1625.43     18.38 o 
   0   3   7     1515.41     1510.29     17.64 o 
   1   3   7        7.15        8.54      4.17 o 
   2   3   7        8.38       13.47      4.69 o 
   3   3   7      342.16      324.29     11.68 o 
   4   3   7      225.18      230.46     21.39 o 
   5   3   7      280.72      312.95     19.37 o 
   6   3   7        2.89      -13.18     15.32 o 
  -7   4   7       89.15       69.58     16.52 o 
  -6   4   7       77.54       62.48     14.87 o 
  -5   4   7      482.67      499.65     20.05 o 
  -4   4   7      467.56      480.33     14.05 o 
  -3   4   7     1403.88     1460.60     24.94 o 
  -2   4   7      478.29      482.73     11.23 o 
  -1   4   7        4.65        1.25      3.93 o 
   0   4   7      477.65      470.99     10.79 o 
   1   4   7     1487.32     1441.75     20.28 o 
   2   4   7      242.04      245.77      9.39 o 
   3   4   7      201.17      218.49     10.45 o 
   4   4   7       31.85       25.81     10.14 o 
   5   4   7        1.63       20.37     16.19 o 
  -6   5   7      426.58      420.18     21.98 o 
  -5   5   7      149.77      146.87     14.07 o 
  -4   5   7      463.71      486.59     15.48 o 
  -3   5   7      146.92      161.22      9.74 o 
  -2   5   7      781.61      752.06     14.80 o 
  -1   5   7     1124.50     1116.25     16.28 o 
   0   5   7      348.49      362.99     10.97 o 
   1   5   7       25.38       34.63      7.79 o 
   2   5   7       48.95       64.43      6.82 o 
   3   5   7      145.40      149.63      9.89 o 
   4   5   7      317.99      406.26     21.86 o 
   5   5   7       28.13       38.65     19.54 o 
  -6   6   7      125.54      115.54     15.75 o 
  -5   6   7       29.17       23.42     12.57 o 
  -4   6   7      799.99      798.87     20.66 o 
  -3   6   7      495.29      490.61     16.23 o 
  -2   6   7       82.02       82.16      6.89 o 
  -1   6   7      155.49      179.61      9.31 o 
   0   6   7      185.18      190.27      9.80 o 
   1   6   7      311.01      300.16     14.50 o 
   2   6   7      418.43      457.00     21.24 o 
   3   6   7      123.43      137.31     12.62 o 
   4   6   7        5.44       24.13     19.15 o 
  -5   7   7       12.19        9.06     13.29 o 
  -4   7   7        1.52        1.61     12.55 o 
  -3   7   7      284.97      280.02     35.44 o 
  -2   7   7      486.77      452.99     13.76 o 
  -1   7   7      843.07      800.61     29.06 o 
   0   7   7      239.82      229.13     26.66 o 
   1   7   7       14.79        2.84     12.04 o 
   2   7   7      108.53      101.90     20.22 o 
   3   7   7      178.43      205.97     31.60 o 
   4   7   7      198.40      184.38     26.08 o 
  -4   8   7      262.53      309.42     22.19 o 
  -3   8   7      177.18      201.38     14.17 o 
  -2   8   7       17.52        5.84     10.08 o 
  -1   8   7      119.58      121.57     13.21 o 
   0   8   7      510.00      487.29     19.60 o 
   1   8   7      318.09      280.20     28.40 o 
   2   8   7      271.35      242.12     20.15 o 
  -3   9   7      207.76      253.10     56.82 o 
  -2   9   7      328.37      299.43     22.06 o 
  -1   9   7       54.18       42.61     16.26 o 
   0   9   7       19.54       14.04     11.86 o 
   1   9   7      103.06       60.35     14.71 o 
  -2 -11   8      122.74      135.38     16.46 o 
  -1 -11   8       55.13       52.46     12.45 o 
   0 -11   8        0.52       15.35     11.04 o 
   1 -11   8       16.35       27.44     11.94 o 
   2 -11   8      102.23      110.55     12.21 o 
  -4 -10   8       51.77       21.93     29.55 o 
  -3 -10   8       22.58        3.19     13.86 o 
  -2 -10   8       94.49      114.37     11.22 o 
  -1 -10   8      380.81      344.73     15.14 o 
   0 -10   8      235.98      279.38     25.49 o 
   1 -10   8       39.08       44.23      9.54 o 
   2 -10   8       13.11       20.75     11.67 o 
   3 -10   8        2.71       12.22     12.17 o 
  -5  -9   8       72.21       -3.11     21.40 o 
  -4  -9   8        7.18      -43.06     21.53 o 
  -3  -9   8      110.88      120.49     16.46 o 
  -2  -9   8      185.70      205.83     11.67 o 
  -1  -9   8       24.82       27.65      7.71 o 
   0  -9   8       38.24       36.55      7.10 o 
   1  -9   8       37.26       40.12      6.38 o 
   2  -9   8      132.56      157.46     22.24 o 
   3  -9   8      144.17      163.77     16.36 o 
   4  -9   8        4.39        5.32     12.22 o 
  -5  -8   8      238.34      234.40     25.93 o 
  -4  -8   8       84.88       68.21     13.51 o 
  -3  -8   8       37.50       43.68     14.42 o 
  -2  -8   8      350.03      357.19     14.13 o 
  -1  -8   8      207.95      210.27     11.52 o 
   0  -8   8      681.21      654.31     19.48 o 
   1  -8   8      896.27      890.13     17.01 o 
   2  -8   8       72.53       76.38      8.23 o 
   3  -8   8       47.78       65.93     11.94 o 
   4  -8   8      116.60      135.73     15.72 o 
   5  -8   8      271.72      288.66     21.73 o 
  -6  -7   8       17.82        9.57     17.67 o 
  -5  -7   8       16.04       18.77     16.19 o 
  -4  -7   8      327.64      331.63     19.42 o 
  -3  -7   8      535.98      536.16     20.73 o 
  -2  -7   8      207.71      221.24     11.65 o 
  -1  -7   8       18.09       32.14      5.24 o 
   0  -7   8      363.29      360.64      9.03 o 
   1  -7   8      585.45      579.56     12.89 o 
   2  -7   8      953.04      912.23     20.09 o 
   3  -7   8      229.41      227.39     11.61 o 
   4  -7   8       12.52       17.54     10.16 o 
   5  -7   8        1.26       -0.95     10.82 o 
  -6  -6   8      160.37      183.34     22.56 o 
  -5  -6   8      159.19      142.67     18.57 o 
  -4  -6   8        3.70       -7.91     12.18 o 
  -3  -6   8      152.49      159.58     15.04 o 
  -2  -6   8      211.08      223.73      8.76 o 
  -1  -6   8     1210.89     1202.74     17.88 o 
   0  -6   8     2238.00     2290.62     25.57 o 
   1  -6   8       25.41       34.68      4.36 o 
   2  -6   8       69.34       71.96      6.10 o 
   3  -6   8      144.48      159.43      8.86 o 
   4  -6   8      515.34      508.86     14.23 o 
   5  -6   8      315.36      347.91     22.76 o 
   6  -6   8       28.69       18.52     16.85 o 
  -7  -5   8       27.66       15.96     17.91 o 
  -6  -5   8       60.86       58.37     16.49 o 
  -5  -5   8      545.96      531.96     26.75 o 
  -4  -5   8      586.88      604.65     27.35 o 
  -3  -5   8      502.51      485.59     16.86 o 
  -2  -5   8      107.29      124.06      6.55 o 
  -1  -5   8      678.10      722.08     12.29 o 
   0  -5   8      786.40      783.50     11.11 o 
   1  -5   8     1630.55     1615.40     20.36 o 
   2  -5   8      850.40      807.08     13.55 o 
   3  -5   8      241.67      241.06      8.57 o 
   4  -5   8       13.65       11.05      5.27 o 
   5  -5   8      162.22      168.78     16.98 o 
   6  -5   8      150.34      152.37     14.33 o 
  -7  -4   8       42.78       22.07     16.43 o 
  -6  -4   8       15.93       29.92     13.76 o 
  -5  -4   8       24.00       31.36     12.18 o 
  -4  -4   8       29.61       40.80     10.78 o 
  -3  -4   8      395.91      370.94     14.20 o 
  -2  -4   8      813.79      808.78      9.30 o 
  -1  -4   8     2091.63     2178.19     23.26 o 
   0  -4   8      178.90      165.87      8.50 o 
   1  -4   8        4.92        3.80      2.81 o 
   2  -4   8      296.76      293.30      8.21 o 
   3  -4   8      459.50      440.68     10.43 o 
   4  -4   8      480.19      462.12     13.11 o 
   5  -4   8       34.50       20.42      8.64 o 
   6  -4   8        2.05        5.96      9.88 o 
  -7  -3   8        1.25       10.60     15.06 o 
  -6  -3   8      290.36      335.65     21.97 o 
  -5  -3   8      210.39      218.56     17.35 o 
  -4  -3   8      349.66      353.52     18.81 o 
  -3  -3   8      499.52      495.41     14.57 o 
  -2  -3   8        0.24       -3.85      3.13 o 
  -1  -3   8      151.53      134.63      4.06 o 
   0  -3   8     1372.34     1368.91     12.85 o 
   1  -3   8      995.66      958.29     11.31 o 
   2  -3   8     1394.39     1377.88     18.26 o 
   3  -3   8      134.02      128.43      6.99 o 
   4  -3   8        5.32        7.37      4.44 o 
   5  -3   8      241.75      227.65     11.74 o 
   6  -3   8      162.29      164.51     11.66 o 
  -7  -2   8       38.50       36.45     15.45 o 
  -6  -2   8      317.34      337.68     20.97 o 
  -5  -2   8       22.39       25.31     10.07 o 
  -4  -2   8      222.79      221.44     14.81 o 
  -3  -2   8      782.96      711.23     16.44 o 
  -2  -2   8     2563.34     2543.22     29.14 o 
  -1  -2   8     2327.60     2258.66     54.68 o 
   0  -2   8      868.10      897.55      9.62 o 
   1  -2   8      260.81      277.95      5.92 o 
   2  -2   8      523.36      492.47      8.93 o 
   3  -2   8     1103.82     1064.58     14.60 o 
   4  -2   8      402.73      384.92      9.58 o 
   5  -2   8      358.68      356.77     10.92 o 
   6  -2   8        1.90        0.34      7.49 o 
  -7  -1   8      385.08      411.56     23.64 o 
  -6  -1   8      394.78      394.77     21.62 o 
  -5  -1   8      449.35      479.30     21.21 o 
  -4  -1   8      342.85      364.71     17.20 o 
  -3  -1   8      129.45      132.31     11.90 o 
  -2  -1   8      452.18      446.70      9.31 o 
  -1  -1   8     2654.47     2741.03     28.76 o 
   0  -1   8     1519.71     1441.47     14.92 o 
   1  -1   8     2394.35     2373.54     22.40 o 
   2  -1   8      898.58      877.53     12.44 o 
   3  -1   8       16.43       23.64      3.99 o 
   4  -1   8     1002.53      932.68     14.55 o 
   5  -1   8      180.63      169.57      8.34 o 
   6  -1   8      113.51      101.50      9.47 o 
  -7   0   8       47.73       41.36     13.91 o 
  -6   0   8       29.62       44.45     11.64 o 
  -5   0   8       17.98       24.29     10.04 o 
  -4   0   8      523.21      538.08     20.75 o 
  -3   0   8     1219.50     1126.66     19.74 o 
  -2   0   8     1064.32      988.33     16.21 o 
  -1   0   8      106.14      117.33      7.26 o 
   0   0   8        2.27        7.11      2.12 o 
   1   0   8      240.90      246.90      6.83 o 
   2   0   8      884.84      852.26     12.48 o 
   3   0   8      200.95      224.08     12.58 o 
   4   0   8      597.75      603.33     11.95 o 
   5   0   8       60.18       66.29      7.00 o 
   6   0   8        5.70        8.71      8.81 o 
  -7   1   8      166.96      152.45     16.44 o 
  -6   1   8      332.03      341.88     19.99 o 
  -5   1   8      132.19      144.98     13.18 o 
  -4   1   8      117.89      121.74      9.58 o 
  -3   1   8      195.97      189.92      7.21 o 
  -2   1   8      388.69      379.34      7.70 o 
  -1   1   8     1251.37     1151.67     13.68 o 
   0   1   8     1986.88     1938.19     23.65 o 
   1   1   8     1614.00     1565.33     16.17 o 
   2   1   8      253.69      247.03      9.47 o 
   3   1   8      438.13      412.78     17.16 o 
   4   1   8       45.38       52.31      6.65 o 
   5   1   8      145.19      138.70     10.70 o 
   6   1   8      452.76      467.87     32.62 o 
  -7   2   8       97.65       75.61     14.96 o 
  -6   2   8        9.89      -15.20     10.78 o 
  -5   2   8      210.83      183.35     17.52 o 
  -4   2   8      488.21      464.21     16.13 o 
  -3   2   8      279.99      312.12      9.95 o 
  -2   2   8       28.78       26.80      3.86 o 
  -1   2   8      264.54      260.60      7.10 o 
   0   2   8       19.84       18.86      3.45 o 
   1   2   8      746.72      718.26     17.43 o 
   2   2   8      134.94      143.67      6.23 o 
   3   2   8      581.14      594.95     12.73 o 
   4   2   8      380.08      402.23     20.06 o 
   5   2   8       14.47       16.40      8.85 o 
   6   2   8       40.68       29.22     15.80 o 
  -7   3   8       66.43       43.88     15.33 o 
  -6   3   8      115.80       77.06     15.16 o 
  -5   3   8      120.80      133.16     11.26 o 
  -4   3   8       15.20        7.45      7.49 o 
  -3   3   8      281.85      280.81     10.59 o 
  -2   3   8      684.69      691.67     11.89 o 
  -1   3   8     1501.48     1482.52     17.71 o 
   0   3   8      970.69      963.54     15.37 o 
   1   3   8      655.99      638.51     12.45 o 
   2   3   8       84.21       78.74      6.35 o 
   3   3   8        6.58       16.61     11.19 o 
   4   3   8      137.64      138.07     13.97 o 
   5   3   8      437.35      491.65     54.31 o 
  -7   4   8       15.72       13.07     15.82 o 
  -6   4   8       94.84       86.94     16.71 o 
  -5   4   8      345.83      371.48     44.35 o 
  -4   4   8      706.98      727.36     17.70 o 
  -3   4   8      102.32      110.02     13.22 o 
  -2   4   8      531.86      537.23     12.27 o 
  -1   4   8        5.87        9.78      4.10 o 
   0   4   8      601.75      586.78     12.02 o 
   1   4   8      657.09      663.69     11.61 o 
   2   4   8      752.62      757.46     15.18 o 
   3   4   8      692.41      721.66     32.88 o 
   4   4   8        0.60       -7.10     10.63 o 
   5   4   8       27.44        0.46     17.54 o 
  -6   5   8      117.36       95.36     14.16 o 
  -5   5   8       11.93       23.01     11.58 o 
  -4   5   8       87.73       98.18      9.41 o 
  -3   5   8      672.90      693.44     18.05 o 
  -2   5   8     1151.63     1164.41     19.53 o 
  -1   5   8      364.92      388.16     11.43 o 
   0   5   8      330.59      320.23     23.82 o 
   1   5   8      170.06      167.34      8.73 o 
   2   5   8       39.63       53.51      9.88 o 
   3   5   8      125.39       93.67     11.01 o 
   4   5   8      166.17      184.33     17.13 o 
   5   5   8       49.38       51.23     21.57 o 
  -6   6   8       98.51      101.68     17.94 o 
  -5   6   8      410.55      422.25     24.09 o 
  -4   6   8      161.81      168.99     12.04 o 
  -3   6   8      172.95      190.48     11.68 o 
  -2   6   8       39.97       41.19      6.35 o 
  -1   6   8      181.86      186.97      9.05 o 
   0   6   8      444.40      451.21     15.98 o 
   1   6   8      489.48      490.99     21.80 o 
   2   6   8      398.93      432.08     23.89 o 
   3   6   8       62.97       76.72     15.95 o 
   4   6   8        6.17       13.82     19.55 o 
  -5   7   8        0.19      -10.92     13.61 o 
  -4   7   8      186.78      214.72     18.86 o 
  -3   7   8      539.66      509.35     18.47 o 
  -2   7   8      354.01      336.47     19.41 o 
  -1   7   8      372.21      387.37     19.54 o 
   0   7   8       68.71       59.70     12.73 o 
   1   7   8        3.84        7.31      8.37 o 
   2   7   8       70.82       64.69     15.65 o 
   3   7   8      181.40      168.74     18.95 o 
  -4   8   8       64.50       82.16     16.65 o 
  -3   8   8       11.01        3.06     10.47 o 
  -2   8   8      183.50      152.50     19.13 o 
  -1   8   8      213.84      232.39     17.64 o 
   0   8   8      341.49      329.08     16.27 o 
   1   8   8      232.30      180.74     32.67 o 
   2   8   8       39.49       54.41     16.59 o 
  -1   9   8        6.71        6.07     11.95 o 
   0   9   8        5.66       -1.28     20.49 o 
  -2 -11   9      165.24      120.54     16.03 o 
  -1 -11   9        3.44       16.24     13.25 o 
   0 -11   9       11.26        7.87     20.92 o 
   1 -11   9       53.81       77.19     21.53 o 
  -3 -10   9       24.28       23.46     14.08 o 
  -2 -10   9       24.14       22.62      8.14 o 
  -1 -10   9      526.70      502.60     51.11 o 
   0 -10   9       44.15       61.70     12.19 o 
   1 -10   9      118.47      139.89     14.56 o 
   2 -10   9       35.19       54.43     13.32 o 
   3 -10   9       98.78      122.22     16.35 o 
  -4  -9   9      516.17      438.42     24.40 o 
  -3  -9   9      518.04      440.18     25.89 o 
  -2  -9   9        7.47       11.78      7.36 o 
  -1  -9   9      127.48      139.92     10.56 o 
   0  -9   9       18.31       32.24      6.62 o 
   1  -9   9      346.56      339.69     12.20 o 
   2  -9   9      511.14      526.73     31.06 o 
   3  -9   9      202.63      236.72     19.23 o 
   4  -9   9       37.28       41.81     13.87 o 
  -5  -8   9        0.99      -16.63     17.00 o 
  -4  -8   9       61.67       76.82     13.72 o 
  -3  -8   9      170.20      180.88     16.41 o 
  -2  -8   9      966.10     1000.96     21.43 o 
  -1  -8   9      128.28      138.20     12.13 o 
   0  -8   9      124.64      136.58      7.33 o 
   1  -8   9        1.81        0.14      5.23 o 
   2  -8   9       73.73       79.68     13.00 o 
   3  -8   9      107.56      119.32     15.15 o 
   4  -8   9       42.86       55.04     13.19 o 
   5  -8   9      111.21      102.02     16.63 o 
  -6  -7   9        9.91        3.72     17.47 o 
  -5  -7   9      196.10      188.74     22.86 o 
  -4  -7   9      178.19      159.84     19.36 o 
  -3  -7   9       48.46       38.22      8.86 o 
  -2  -7   9      200.11      227.07     11.28 o 
  -1  -7   9        3.12       -0.96      8.47 o 
   0  -7   9      226.26      221.12      7.81 o 
   1  -7   9      441.36      421.82     11.52 o 
   2  -7   9       56.24       57.33      6.99 o 
   3  -7   9      228.06      230.82     10.55 o 
   4  -7   9       78.56       73.03     12.43 o 
   5  -7   9        1.09       -3.08     11.65 o 
  -6  -6   9       42.09        4.85     16.19 o 
  -5  -6   9       16.01        0.72     14.10 o 
  -4  -6   9       51.32       54.64     20.74 o 
  -3  -6   9      463.02      499.15     15.46 o 
  -2  -6   9      423.34      447.60     12.31 o 
  -1  -6   9      531.19      520.80     11.08 o 
   0  -6   9       77.17       82.63      5.03 o 
   1  -6   9       31.81       45.00      5.20 o 
   2  -6   9       69.35       79.77      5.87 o 
   3  -6   9      150.91      152.48     10.15 o 
   4  -6   9      442.78      472.30     22.47 o 
   5  -6   9      121.05      110.75     16.44 o 
  -7  -5   9        6.41       -4.79     17.73 o 
  -6  -5   9       65.64       60.91     16.75 o 
  -5  -5   9      133.62      126.88     16.89 o 
  -4  -5   9      171.71      173.79     16.85 o 
  -3  -5   9      237.18      253.33     11.62 o 
  -2  -5   9        1.36       -1.91      4.31 o 
  -1  -5   9      245.87      252.69      7.88 o 
   0  -5   9      538.71      515.82      8.36 o 
   1  -5   9      423.60      394.21      8.39 o 
   2  -5   9      565.15      551.99     11.31 o 
   3  -5   9       13.78        9.17      6.04 o 
   4  -5   9        0.08       -2.51      5.20 o 
   5  -5   9       15.04       20.00      9.37 o 
   6  -5   9       27.23       19.48     11.24 o 
  -7  -4   9       90.48      118.95     19.81 o 
  -6  -4   9       23.76       28.65     14.53 o 
  -5  -4   9       40.34       32.52     12.98 o 
  -4  -4   9      175.00      177.75     17.45 o 
  -3  -4   9      543.37      536.16     13.81 o 
  -2  -4   9      771.28      778.69     13.32 o 
  -1  -4   9      552.29      561.72      8.34 o 
   0  -4   9       58.06       70.21      3.52 o 
   1  -4   9       18.37       22.63      3.48 o 
   2  -4   9       50.06       53.89      5.55 o 
   3  -4   9      560.22      555.47     11.97 o 
   4  -4   9      338.27      341.98     11.58 o 
   5  -4   9       72.30       73.52     10.41 o 
   6  -4   9       38.58       42.19      8.94 o 
  -7  -3   9       26.93       47.13     17.13 o 
  -6  -3   9      160.02      192.74     18.55 o 
  -5  -3   9      704.57      726.14     28.08 o 
  -4  -3   9      385.00      416.78     21.20 o 
  -3  -3   9      105.25      109.64     10.82 o 
  -2  -3   9       92.12      100.99      4.83 o 
  -1  -3   9      487.57      468.95      7.80 o 
   0  -3   9     1359.39     1336.50     12.30 o 
   1  -3   9     1446.75     1478.25     15.73 o 
   2  -3   9       78.39       63.83      4.83 o 
   3  -3   9       73.60       58.00      4.93 o 
   4  -3   9       25.48       30.90      8.78 o 
   5  -3   9      124.19      119.74      8.93 o 
   6  -3   9       66.62       82.43     10.99 o 
  -7  -2   9      104.93      114.74     18.07 o 
  -6  -2   9       23.92       26.26     12.61 o 
  -5  -2   9      132.38      127.73     13.59 o 
  -4  -2   9      729.55      704.25     25.61 o 
  -3  -2   9     1274.14     1287.25     44.28 o 
  -2  -2   9     2188.12     2185.92     26.04 o 
  -1  -2   9      218.28      207.41      5.69 o 
   0  -2   9       22.05       34.16      2.79 o 
   1  -2   9       35.18       35.01      3.34 o 
   2  -2   9     1403.24     1362.30     16.95 o 
   3  -2   9     1721.35     1638.19     20.00 o 
   4  -2   9       98.21      113.50      8.81 o 
   5  -2   9       53.92       70.20      7.90 o 
   6  -2   9        3.33       -4.37      7.96 o 
  -7  -1   9       98.61      121.11     17.33 o 
  -6  -1   9      241.15      264.15     19.72 o 
  -5  -1   9      360.26      385.06     20.03 o 
  -4  -1   9      725.04      706.28     25.17 o 
  -3  -1   9       67.50       57.06      9.74 o 
  -2  -1   9      834.09      789.73     13.87 o 
  -1  -1   9     1144.24     1079.76     11.74 o 
   0  -1   9     2117.75     2106.62     20.11 o 
   1  -1   9      649.42      611.75      9.46 o 
   2  -1   9       28.04       26.39      4.62 o 
   3  -1   9       11.57       13.66      5.50 o 
   4  -1   9      273.26      280.96      9.24 o 
   5  -1   9      198.58      180.62     10.49 o 
   6  -1   9      190.09      181.42     11.42 o 
  -7   0   9       57.75       37.30     14.71 o 
  -6   0   9        0.66        1.96     11.36 o 
  -5   0   9      749.98      719.00     26.80 o 
  -4   0   9     1467.36     1483.57     40.74 o 
  -3   0   9     2534.44     2468.26     60.24 o 
  -2   0   9     1405.99     1346.75     16.31 o 
  -1   0   9       51.09       50.06      3.42 o 
   0   0   9      300.40      302.94      6.51 o 
   1   0   9     2474.75     2355.97     24.85 o 
   2   0   9     2793.72     2701.96     33.24 o 
   3   0   9      206.22      227.88     10.02 o 
   4   0   9      130.94      126.39      7.44 o 
   5   0   9        0.78        7.77      8.12 o 
   6   0   9       26.12       22.67      9.74 o 
  -7   1   9      110.70      105.55     16.09 o 
  -6   1   9      260.01      262.97     20.27 o 
  -5   1   9      598.35      577.41     24.50 o 
  -4   1   9      222.72      210.78     16.04 o 
  -3   1   9     1500.52     1450.63     22.22 o 
  -2   1   9      699.47      671.22     11.05 o 
  -1   1   9     1606.83     1517.88     21.74 o 
   0   1   9      930.48      927.58     12.58 o 
   1   1   9       28.64       30.59      3.86 o 
   2   1   9      156.93      157.63      8.18 o 
   3   1   9      326.36      310.63     15.84 o 
   4   1   9      242.98      262.99     12.58 o 
   5   1   9      194.92      206.61     15.19 o 
   6   1   9       52.27       48.63     10.68 o 
  -7   2   9       39.66       23.14     14.64 o 
  -6   2   9      227.11      236.04     21.05 o 
  -5   2   9      348.89      325.11     21.02 o 
  -4   2   9      374.60      375.35     15.91 o 
  -3   2   9     1388.30     1421.81     23.24 o 
  -2   2   9      352.39      334.83      8.50 o 
  -1   2   9       87.34       80.04      4.73 o 
   0   2   9      792.71      757.97     11.59 o 
   1   2   9      418.10      420.69      8.24 o 
   2   2   9      222.73      230.92      8.41 o 
   3   2   9      351.30      349.82     10.81 o 
   4   2   9       17.01       26.64      7.19 o 
   5   2   9        8.27        3.57      9.35 o 
   6   2   9        2.65        8.25     12.27 o 
  -7   3   9      163.98      159.76     19.25 o 
  -6   3   9      272.72      222.37     21.93 o 
  -5   3   9        4.85        5.20      8.82 o 
  -4   3   9      213.98      241.05     16.34 o 
  -3   3   9       90.50       99.20      7.51 o 
  -2   3   9     1046.86     1037.22     16.89 o 
  -1   3   9     1102.91     1102.01     14.90 o 
   0   3   9      607.99      625.09     18.11 o 
   1   3   9        8.39       11.39      4.14 o 
   2   3   9       40.21       34.58      6.97 o 
   3   3   9      228.90      217.01     11.87 o 
   4   3   9      319.89      340.70     31.61 o 
   5   3   9       41.36       44.20     13.61 o 
  -6   4   9       57.62       51.41     17.03 o 
  -5   4   9      142.68      132.91     18.45 o 
  -4   4   9     1092.43     1078.00     29.31 o 
  -3   4   9      518.00      514.90     15.18 o 
  -2   4   9       43.49       39.48      5.47 o 
  -1   4   9      207.88      225.56      9.29 o 
   0   4   9      115.80      165.82      9.09 o 
   1   4   9      771.57      775.68     17.45 o 
   2   4   9      676.68      660.47     14.79 o 
   3   4   9      128.13       52.78     18.31 o 
   4   4   9        4.91       -1.09     28.25 o 
   5   4   9        0.85       11.60     13.41 o 
  -6   5   9       84.28       65.60     13.98 o 
  -5   5   9       15.59       12.90     12.04 o 
  -4   5   9        7.46        7.63     11.17 o 
  -3   5   9      632.88      633.87     17.92 o 
  -2   5   9      799.82      797.65     18.20 o 
  -1   5   9     1366.05     1322.17     21.05 o 
   0   5   9      209.70      203.80     11.16 o 
   1   5   9        1.64        1.53      5.91 o 
   2   5   9      271.63      293.75     14.31 o 
   3   5   9      260.73      225.92     14.17 o 
   4   5   9      305.78      346.84     40.35 o 
  -5   6   9      484.96      504.26     27.51 o 
  -4   6   9      303.58      313.07     21.01 o 
  -3   6   9      224.25      212.70     10.61 o 
  -2   6   9       44.72       38.07     11.06 o 
  -1   6   9      210.52      238.01     10.68 o 
   0   6   9      846.58      823.40     25.80 o 
   1   6   9      448.05      443.87     16.24 o 
   2   6   9      417.64      424.53     44.63 o 
   3   6   9        6.52       20.83     15.19 o 
   4   6   9       11.88       22.92     14.48 o 
  -4   7   9      263.26      260.50     20.57 o 
  -3   7   9      417.36      426.96     17.91 o 
  -2   7   9      467.24      452.68     22.05 o 
  -1   7   9      103.56       94.38     12.34 o 
   0   7   9       30.89       42.05     13.59 o 
   1   7   9      243.03      220.12     20.24 o 
   2   7   9      185.02      140.23     31.46 o 
   3   7   9      203.70      189.95     23.95 o 
  -3   8   9       17.47       -0.91     11.31 o 
  -2   8   9       14.73       16.19     12.12 o 
  -1   8   9      124.70       94.52     22.65 o 
   0   8   9      116.38      115.81     15.27 o 
   1   8   9      422.91      425.60     36.47 o 
  -1 -11  10       21.33       21.44     11.78 o 
   0 -11  10       27.56       37.84     12.34 o 
   1 -11  10        3.70        5.33     11.58 o 
  -3 -10  10       15.94       20.36     13.10 o 
  -2 -10  10      109.19      107.48     11.01 o 
  -1 -10  10       62.01       59.40     15.06 o 
   0 -10  10      809.37      783.20     25.94 o 
   1 -10  10      464.68      446.65     21.74 o 
   2 -10  10        1.97       21.57     12.17 o 
   3 -10  10       20.58       30.35     12.84 o 
  -4  -9  10      341.07      270.66     20.40 o 
  -3  -9  10      168.73      185.97     17.87 o 
  -2  -9  10      104.39      100.96      9.65 o 
  -1  -9  10       81.70       92.29      9.90 o 
   0  -9  10      289.20      297.19     17.84 o 
   1  -9  10      375.57      363.87     14.27 o 
   2  -9  10      485.89      452.95     22.11 o 
   3  -9  10       89.45      101.71     17.98 o 
   4  -9  10        2.27        9.01     12.68 o 
  -5  -8  10       38.00       32.29     18.94 o 
  -4  -8  10        4.37       11.64     15.82 o 
  -3  -8  10      107.31      107.99     14.78 o 
  -2  -8  10      173.20      182.49     11.69 o 
  -1  -8  10      902.03      876.48     20.12 o 
   0  -8  10      530.95      524.17     14.55 o 
   1  -8  10       47.25       45.33      6.14 o 
   2  -8  10       28.15       27.47      7.09 o 
   3  -8  10      104.17      118.60     14.28 o 
   4  -8  10      289.28      272.44     33.23 o 
  -6  -7  10      227.93      235.64     26.77 o 
  -5  -7  10      352.18      359.98     29.36 o 
  -4  -7  10      112.32      120.17     12.84 o 
  -3  -7  10      210.20      227.55     15.97 o 
  -2  -7  10        0.18       -4.15      6.00 o 
  -1  -7  10      417.27      430.07     14.34 o 
   0  -7  10      348.92      351.33      9.19 o 
   1  -7  10      708.80      704.34     16.40 o 
   2  -7  10      364.56      352.14     11.32 o 
   3  -7  10       81.23       77.99     19.13 o 
   4  -7  10       28.19       33.73     11.66 o 
   5  -7  10       78.48       70.68     15.03 o 
  -6  -6  10        5.44        6.56     16.53 o 
  -5  -6  10       38.39       19.82     15.72 o 
  -4  -6  10       56.71       69.87     11.48 o 
  -3  -6  10      295.34      289.21     13.29 o 
  -2  -6  10      503.40      526.36     14.48 o 
  -1  -6  10      560.36      572.27     17.90 o 
   0  -6  10       28.94       31.55      3.83 o 
   1  -6  10        2.20        0.74      3.42 o 
   2  -6  10      220.49      221.24      8.23 o 
   3  -6  10      255.82      248.87     10.07 o 
   4  -6  10      142.70      142.78     14.39 o 
   5  -6  10        9.27       13.32     12.02 o 
  -7  -5  10       32.83       44.59     20.40 o 
  -6  -5  10      162.38      168.94     21.41 o 
  -5  -5  10       49.66       52.82     15.41 o 
  -4  -5  10      233.87      201.21     20.26 o 
  -3  -5  10      215.71      219.83     11.63 o 
  -2  -5  10        3.50       -1.82      4.37 o 
  -1  -5  10      168.80      171.73      5.97 o 
   0  -5  10      786.94      768.48     10.48 o 
   1  -5  10      737.62      713.48     11.39 o 
   2  -5  10      701.04      694.17     30.24 o 
   3  -5  10       76.59       71.08      6.25 o 
   4  -5  10        7.62       10.76      8.11 o 
   5  -5  10      271.57      228.62     14.66 o 
  -7  -4  10       65.06       64.75     19.21 o 
  -6  -4  10      209.96      212.71     21.52 o 
  -5  -4  10        1.72      -17.15     12.16 o 
  -4  -4  10      176.54      182.01     16.79 o 
  -3  -4  10      669.99      669.93     15.43 o 
  -2  -4  10     1352.93     1332.26     19.08 o 
  -1  -4  10      768.82      791.28      9.28 o 
   0  -4  10      187.79      190.34      5.43 o 
   1  -4  10      135.24      149.69      5.39 o 
   2  -4  10      389.18      368.61      8.93 o 
   3  -4  10      561.16      519.36     11.12 o 
   4  -4  10      207.92      197.41     12.00 o 
   5  -4  10      354.10      369.49     14.45 o 
   6  -4  10       11.56       13.52      8.82 o 
  -7  -3  10      291.83      307.42     25.61 o 
  -6  -3  10      183.14      217.78     19.97 o 
  -5  -3  10      310.98      369.12     22.24 o 
  -4  -3  10      190.42      206.99     18.24 o 
  -3  -3  10       10.67       12.89      4.94 o 
  -2  -3  10      499.31      525.65     10.66 o 
  -1  -3  10     1162.19     1144.73     11.87 o 
   0  -3  10     1483.67     1443.29     14.42 o 
   1  -3  10     1384.59     1375.56     14.35 o 
   2  -3  10      453.37      448.41      8.95 o 
   3  -3  10       20.32       15.06      4.42 o 
   4  -3  10      654.17      615.56     13.35 o 
   5  -3  10        8.09        0.94      7.16 o 
   6  -3  10      164.86      179.88     11.65 o 
  -7  -2  10        1.87       18.03     15.97 o 
  -6  -2  10       18.90       27.32     13.34 o 
  -5  -2  10        4.90       -2.42     10.23 o 
  -4  -2  10      487.69      475.61     22.30 o 
  -3  -2  10      755.56      702.78     18.52 o 
  -2  -2  10      296.22      284.52      8.47 o 
  -1  -2  10       39.82       44.29      3.14 o 
   0  -2  10      152.74      153.13      4.65 o 
   1  -2  10      282.64      282.26      7.41 o 
   2  -2  10      597.42      589.39     10.96 o 
   3  -2  10      182.44      199.39     10.26 o 
   4  -2  10      760.71      766.45     17.65 o 
   5  -2  10       19.09       15.41      7.63 o 
   6  -2  10       10.83       15.93      8.97 o 
  -7  -1  10       45.34       56.07     16.71 o 
  -6  -1  10      265.49      297.30     22.60 o 
  -5  -1  10      175.37      186.11     17.95 o 
  -4  -1  10       59.23       63.74     10.75 o 
  -3  -1  10       31.49       41.74      9.09 o 
  -2  -1  10       98.48      104.56      4.21 o 
  -1  -1  10     2443.00     2332.58     21.93 o 
   0  -1  10     1876.82     1808.43     21.12 o 
   1  -1  10     1150.69     1120.01     14.77 o 
   2  -1  10      155.39      157.02      6.28 o 
   3  -1  10      153.26      150.23      6.87 o 
   4  -1  10       32.63       17.21      5.73 o 
   5  -1  10      470.29      491.94     15.35 o 
   6  -1  10      445.94      462.86     20.84 o 
  -7   0  10        4.40        9.15     14.24 o 
  -6   0  10        1.34       -9.74     11.50 o 
  -5   0  10      322.13      305.28     19.51 o 
  -4   0  10      458.03      461.82     21.91 o 
  -3   0  10      240.66      237.97     11.93 o 
  -2   0  10        6.97        7.98      3.61 o 
  -1   0  10      689.08      649.85     10.71 o 
   0   0  10      287.52      280.91      6.83 o 
   1   0  10     1013.87      995.03     13.99 o 
   2   0  10      382.70      373.45     14.07 o 
   3   0  10      911.26      924.26     16.06 o 
   4   0  10      137.49      138.53      8.83 o 
   5   0  10       91.86       90.97     12.46 o 
   6   0  10       69.11       59.65     10.81 o 
  -7   1  10       96.22       81.73     16.67 o 
  -6   1  10      255.42      271.19     22.21 o 
  -5   1  10       87.99       94.39     13.26 o 
  -4   1  10       80.45       73.77     12.21 o 
  -3   1  10      107.47       86.19     13.64 o 
  -2   1  10     2367.42     2203.21     23.04 o 
  -1   1  10     1202.03     1074.68     20.11 o 
   0   1  10      651.51      664.45      9.95 o 
   1   1  10      556.71      542.30     10.53 o 
   2   1  10       80.20       67.05      6.21 o 
   3   1  10      126.11      138.85      8.12 o 
   4   1  10      333.90      324.03     14.62 o 
   5   1  10      276.78      262.90     16.14 o 
  -7   2  10       35.20       31.41     15.97 o 
  -6   2  10      168.97      142.14     17.29 o 
  -5   2  10      366.73      372.63     24.04 o 
  -4   2  10      763.49      768.58     22.50 o 
  -3   2  10      124.35      124.49      9.32 o 
  -2   2  10      519.03      508.98     11.49 o 
  -1   2  10       92.34       73.80      6.31 o 
   0   2  10      817.89      781.46     11.13 o 
   1   2  10      919.59      899.48     16.48 o 
   2   2  10      795.75      826.46     24.38 o 
   3   2  10      306.93      325.18     12.08 o 
   4   2  10       16.28       17.38      8.88 o 
   5   2  10       19.29       13.32     10.10 o 
  -7   3  10      286.57      266.63     25.20 o 
  -6   3  10       72.57       71.55     16.97 o 
  -5   3  10        4.20        7.85     13.51 o 
  -4   3  10        1.64        3.60      8.86 o 
  -3   3  10     1291.30     1285.83     22.08 o 
  -2   3  10      626.73      632.09     13.42 o 
  -1   3  10      287.03      333.75      9.65 o 
   0   3  10      382.91      388.88     10.65 o 
   1   3  10      129.17      119.53      5.96 o 
   2   3  10      108.92      108.99      7.78 o 
   3   3  10      113.57       77.45     14.49 o 
   4   3  10      133.97      124.86     15.01 o 
   5   3  10       75.30       79.86     15.36 o 
  -6   4  10       90.37       90.03     19.22 o 
  -5   4  10      441.81      451.26     42.54 o 
  -4   4  10      221.53      227.39     15.73 o 
  -3   4  10      210.64      223.17      9.74 o 
  -2   4  10        1.55       -3.87      7.13 o 
  -1   4  10      237.09      253.15     10.01 o 
   0   4  10      566.10      584.83     16.76 o 
   1   4  10      600.89      619.42     19.98 o 
   2   4  10      399.95      421.50     20.08 o 
   3   4  10       55.65       64.89     12.96 o 
   4   4  10       12.16        9.36     13.17 o 
  -6   5  10        5.09       22.64     19.51 o 
  -5   5  10       19.96       13.48     12.72 o 
  -4   5  10      264.56      293.03     19.71 o 
  -3   5  10      531.25      520.27     14.11 o 
  -2   5  10      528.53      552.01     14.20 o 
  -1   5  10      474.10      479.51     13.02 o 
   0   5  10       59.42       52.75      8.54 o 
   1   5  10        9.15        4.33      6.27 o 
   2   5  10       96.55       93.99     15.43 o 
   3   5  10      344.10      339.66     20.03 o 
   4   5  10      221.57      241.70     19.60 o 
  -5   6  10      242.72      280.21     21.72 o 
  -4   6  10       84.32       83.55     15.37 o 
  -3   6  10        7.88       -0.07     20.01 o 
  -2   6  10      315.67      325.42     14.17 o 
  -1   6  10      304.57      315.84     13.95 o 
   0   6  10      537.48      514.00     23.56 o 
   1   6  10      315.50      329.47     23.00 o 
   2   6  10        6.38      -13.58     14.70 o 
   3   6  10       15.83       14.59     15.62 o 
  -4   7  10      211.27      215.03     36.22 o 
  -3   7  10      135.13      136.09     14.33 o 
  -2   7  10      132.49      127.79     14.31 o 
  -1   7  10       17.69       12.69     11.17 o 
   0   7  10        1.39        9.05     23.09 o 
   1   7  10       16.54       33.80     18.10 o 
   2   7  10       98.69       74.23     17.52 o 
  -2   8  10       52.31       51.56     13.44 o 
  -1   8  10      235.51      200.77     16.59 o 
   0   8  10      283.00      296.94     33.97 o 
  -1 -11  11      129.50      108.90     14.53 o 
   0 -11  11       17.44       22.36     12.13 o 
  -3 -10  11      102.05       88.91     15.77 o 
  -2 -10  11      216.54      222.16     14.16 o 
  -1 -10  11       39.79       20.07      9.06 o 
   0 -10  11       61.30       55.42     12.51 o 
   1 -10  11        3.61       14.69     10.40 o 
   2 -10  11        0.21        3.73     11.46 o 
  -4  -9  11       12.54       -8.94     14.11 o 
  -3  -9  11       15.14       11.60     13.33 o 
  -2  -9  11      161.49      155.05     10.95 o 
  -1  -9  11        8.26       16.97      8.30 o 
   0  -9  11      110.22      135.66     13.73 o 
   1  -9  11      152.63      174.65     12.52 o 
   2  -9  11       32.95       12.86     11.21 o 
   3  -9  11      224.02      225.94     20.42 o 
  -5  -8  11       11.78       -4.97     17.21 o 
  -4  -8  11       43.59       58.50     14.09 o 
  -3  -8  11      132.52      152.96     15.74 o 
  -2  -8  11      318.53      315.21     16.57 o 
  -1  -8  11      322.35      318.75     15.53 o 
   0  -8  11       38.64       52.32     12.93 o 
   1  -8  11       30.94       27.60      5.65 o 
   2  -8  11       84.14       94.99      9.81 o 
   3  -8  11      177.87      189.63     16.69 o 
   4  -8  11      318.83      345.62     22.32 o 
  -6  -7  11       33.59       15.75     19.36 o 
  -5  -7  11       64.48       47.83     13.04 o 
  -4  -7  11      260.93      280.49     14.74 o 
  -3  -7  11       44.20       37.81     11.56 o 
  -2  -7  11       38.29       28.79     10.20 o 
  -1  -7  11      148.07      142.87      9.60 o 
   0  -7  11      282.28      278.89      8.38 o 
   1  -7  11      283.18      287.71      8.61 o 
   2  -7  11      199.58      207.84     11.13 o 
   3  -7  11        9.80        9.14      9.69 o 
   4  -7  11        2.58       -1.35     10.64 o 
   5  -7  11       11.51       16.46     11.46 o 
  -6  -6  11        5.39       16.03     17.69 o 
  -5  -6  11       56.61       93.65     18.78 o 
  -4  -6  11       43.39       60.42      9.49 o 
  -3  -6  11      349.08      366.96     19.52 o 
  -2  -6  11      422.83      459.75     14.17 o 
  -1  -6  11      259.14      261.38     11.91 o 
   0  -6  11       21.42       21.24      3.51 o 
   1  -6  11       13.97       10.16      3.88 o 
   2  -6  11       64.97       64.56      7.01 o 
   3  -6  11      465.51      426.85     12.80 o 
   4  -6  11      131.65      118.90     12.00 o 
   5  -6  11       29.38       24.58     11.04 o 
  -6  -5  11      101.61      116.80     20.31 o 
  -5  -5  11      466.19      455.86     28.22 o 
  -4  -5  11      169.68      189.83     10.49 o 
  -3  -5  11       92.52       92.14     11.03 o 
  -2  -5  11      105.50      114.92      6.49 o 
  -1  -5  11      304.06      297.82     12.00 o 
   0  -5  11      815.23      814.12     10.36 o 
   1  -5  11      581.13      573.00      9.90 o 
   2  -5  11       71.41       60.71      5.32 o 
   3  -5  11      103.46       99.52      7.29 o 
   4  -5  11        1.32        6.17      8.37 o 
   5  -5  11      109.20      115.04     12.77 o 
  -7  -4  11       63.52       51.43     19.89 o 
  -6  -4  11       14.58       25.68     15.98 o 
  -5  -4  11       71.26       91.24     15.67 o 
  -4  -4  11      720.05      778.68     31.80 o 
  -3  -4  11      990.96     1054.35     30.25 o 
  -2  -4  11     1277.80     1325.33     19.41 o 
  -1  -4  11      121.01      122.87      5.97 o 
   0  -4  11        5.90        8.27      2.80 o 
   1  -4  11      286.42      293.32      7.04 o 
   2  -4  11     1400.56     1367.55     18.07 o 
   3  -4  11      736.30      704.07     13.28 o 
   4  -4  11       45.41       51.44      7.56 o 
   5  -4  11       29.69       16.89      8.17 o 
  -7  -3  11       92.75       99.58     20.07 o 
  -6  -3  11      209.07      238.45     23.69 o 
  -5  -3  11      369.63      423.51     25.24 o 
  -4  -3  11      347.61      312.36     21.55 o 
  -3  -3  11      428.00      389.22     15.40 o 
  -2  -3  11      613.36      635.83     12.10 o 
  -1  -3  11      830.53      806.45     11.52 o 
   0  -3  11     1144.83     1100.21     12.43 o 
   1  -3  11      376.06      387.04      8.52 o 
   2  -3  11        1.48       -1.69      3.87 o 
   3  -3  11       35.51       29.37      5.55 o 
   4  -3  11      196.80      190.62      9.12 o 
   5  -3  11      191.03      181.81     14.81 o 
  -7  -2  11       42.74       47.06     17.67 o 
  -6  -2  11       31.10       12.59     14.00 o 
  -5  -2  11      957.95      993.66     35.23 o 
  -4  -2  11      976.75     1067.09     35.86 o 
  -3  -2  11     1543.66     1475.45     29.73 o 
  -2  -2  11      739.39      734.48     14.12 o 
  -1  -2  11        2.10        1.05      2.96 o 
   0  -2  11     1008.66     1018.73     12.57 o 
   1  -2  11     1645.13     1611.53     17.94 o 
   2  -2  11      776.71      768.23     13.14 o 
   3  -2  11      193.72      198.13      9.58 o 
   4  -2  11      111.79      104.01      7.47 o 
   5  -2  11        0.51        7.54      7.97 o 
   6  -2  11       13.83       35.42      9.47 o 
  -7  -1  11      118.04      109.04     18.75 o 
  -6  -1  11      229.92      244.04     22.13 o 
  -5  -1  11       81.23       88.40     13.58 o 
  -4  -1  11      604.82      602.29     26.03 o 
  -3  -1  11      684.60      657.54     18.15 o 
  -2  -1  11      525.49      480.85      9.33 o 
  -1  -1  11     1031.04      985.11     11.96 o 
   0  -1  11      462.25      463.11      8.52 o 
   1  -1  11       40.43       40.33      6.28 o 
   2  -1  11      175.66      178.58      7.14 o 
   3  -1  11      157.50      165.34      7.61 o 
   4  -1  11      204.10      216.21      9.77 o 
   5  -1  11       72.09       64.01      9.25 o 
  -7   0  11        7.68       19.89     15.45 o 
  -6   0  11      165.47      156.30     18.27 o 
  -5   0  11      127.26      151.97     15.83 o 
  -4   0  11      360.13      317.74     21.13 o 
  -3   0  11     1100.23     1053.55     24.33 o 
  -2   0  11      177.90      190.07      8.11 o 
  -1   0  11      247.96      241.55      8.91 o 
   0   0  11      301.99      301.70      7.46 o 
   1   0  11       62.71       78.63      5.37 o 
   2   0  11      644.73      637.32     19.04 o 
   3   0  11      385.57      398.55     24.92 o 
   4   0  11       10.32       14.54      8.39 o 
   5   0  11       25.80       25.30      9.71 o 
  -7   1  11      149.46      133.29     19.34 o 
  -6   1  11       72.90       62.01     15.92 o 
  -5   1  11       13.76       19.87     12.62 o 
  -4   1  11        2.87       -4.49     11.06 o 
  -3   1  11      241.75      233.41     28.37 o 
  -2   1  11     1218.62     1133.58     16.08 o 
  -1   1  11     1215.02     1134.19     19.42 o 
   0   1  11      807.21      781.86     11.17 o 
   1   1  11        3.02       -4.46      4.39 o 
   2   1  11       57.16       66.72      5.96 o 
   3   1  11      358.84      358.33     12.48 o 
   4   1  11      304.72      298.28     15.28 o 
   5   1  11       93.72       97.46     17.59 o 
  -7   2  11        1.84        8.18     16.85 o 
  -6   2  11       82.42       75.64     17.43 o 
  -5   2  11      425.67      441.73     26.84 o 
  -4   2  11      979.12     1001.94     40.28 o 
  -3   2  11      432.80      439.53     14.17 o 
  -2   2  11       17.18       17.79      3.91 o 
  -1   2  11      193.78      205.44      9.48 o 
   0   2  11      216.72      267.97      9.56 o 
   1   2  11     1480.72     1389.91     18.50 o 
   2   2  11      598.53      610.11     14.06 o 
   3   2  11       86.87       92.58      8.77 o 
   4   2  11        0.59        6.34      9.32 o 
   5   2  11        8.02       -6.77     12.75 o 
  -6   3  11      144.76      133.66     20.22 o 
  -5   3  11       97.00      115.67     18.14 o 
  -4   3  11      157.00      174.48     13.68 o 
  -3   3  11      993.54      999.43     28.28 o 
  -2   3  11     1074.43     1047.26     18.08 o 
  -1   3  11     1495.89     1348.59     22.37 o 
   0   3  11      111.73      131.49      7.44 o 
   1   3  11        9.67       15.60      6.72 o 
   2   3  11      441.07      447.95     14.41 o 
   3   3  11      287.41      290.89     34.11 o 
   4   3  11      342.00      365.88     21.97 o 
  -6   4  11      419.15      404.68     30.71 o 
  -5   4  11      343.65      335.02     32.49 o 
  -4   4  11      404.14      434.67     21.60 o 
  -3   4  11      226.57      255.64     10.42 o 
  -2   4  11       80.59       84.28     11.69 o 
  -1   4  11      379.83      402.71     14.39 o 
   0   4  11     1120.86     1053.09     18.80 o 
   1   4  11      567.20      561.72     16.23 o 
   2   4  11      488.82      499.63     19.28 o 
   3   4  11        0.46        1.35     11.90 o 
   4   4  11       29.93       12.24     13.70 o 
  -5   5  11       64.48       42.11     13.71 o 
  -4   5  11      464.51      489.16     33.19 o 
  -3   5  11      640.20      667.67     17.88 o 
  -2   5  11      583.85      540.50     16.87 o 
  -1   5  11      184.37      184.94      9.12 o 
   0   5  11        8.22       12.11      5.92 o 
   1   5  11      412.48      462.38     24.39 o 
   2   5  11      270.15      243.20     20.23 o 
   3   5  11      271.51      275.14     16.75 o 
  -5   6  11      235.46      259.13     21.09 o 
  -4   6  11      118.97      110.90     36.26 o 
  -3   6  11       11.72        3.37      8.52 o 
  -2   6  11       46.21       42.69     11.67 o 
  -1   6  11      290.98      277.20     14.24 o 
   0   6  11      411.68      393.42     23.00 o 
   1   6  11      463.90      460.12     25.06 o 
   2   6  11       20.85       27.14     16.39 o 
  -3   7  11      319.48      320.98     20.98 o 
  -2   7  11      408.84      418.73     23.02 o 
  -1   7  11       72.66       81.77     23.66 o 
   0   7  11      116.77      112.31     15.59 o 
   1   7  11      210.16      170.33     39.11 o 
  -3 -10  12       72.47       84.64     16.03 o 
  -2 -10  12      122.53      141.48     12.06 o 
  -1 -10  12      316.89      209.90     66.22 o 
   0 -10  12       25.55       34.11     11.89 o 
   1 -10  12       38.62       28.68     10.95 o 
   2 -10  12        1.96       -0.95     11.39 o 
  -4  -9  12       15.07       -0.65     17.53 o 
  -3  -9  12       87.67       84.12     15.35 o 
  -2  -9  12       10.48        7.67      7.83 o 
  -1  -9  12      155.61      164.09     11.55 o 
   0  -9  12      119.52      132.50     14.06 o 
   1  -9  12      294.34      313.29     19.27 o 
   2  -9  12      166.53      177.24     16.94 o 
   3  -9  12       19.89       19.65     12.68 o 
  -5  -8  12       17.48       14.90     14.80 o 
  -4  -8  12       64.65       63.18     53.63 o 
  -3  -8  12      164.79      209.04     17.22 o 
  -2  -8  12      160.49      186.77     13.65 o 
  -1  -8  12      138.15      161.27     16.14 o 
   0  -8  12       21.84       20.45      9.39 o 
   1  -8  12        0.33        4.49      4.73 o 
   2  -8  12      129.78      143.19     14.87 o 
   3  -8  12      100.53      107.66     14.90 o 
   4  -8  12       33.29       39.27     13.89 o 
  -6  -7  12       28.31       -4.92     18.66 o 
  -5  -7  12       21.09       25.94     18.01 o 
  -4  -7  12      141.48      142.98     12.12 o 
  -3  -7  12       78.43       96.03     13.33 o 
  -2  -7  12        8.92       10.61      6.88 o 
  -1  -7  12      107.59      126.87      9.49 o 
   0  -7  12      459.71      440.78     33.29 o 
   1  -7  12      413.76      389.11      9.80 o 
   2  -7  12      254.32      247.96     10.38 o 
   3  -7  12       25.32       26.81     11.12 o 
   4  -7  12       40.77       25.85     10.76 o 
  -6  -6  12       61.69       59.90     19.60 o 
  -5  -6  12        8.57       12.45     16.09 o 
  -4  -6  12       97.70      109.16     13.58 o 
  -3  -6  12      383.06      390.66     18.40 o 
  -2  -6  12      582.41      601.18     19.53 o 
  -1  -6  12      258.68      271.82     12.65 o 
   0  -6  12       49.72       49.61      3.99 o 
   1  -6  12       34.94       38.94      4.42 o 
   2  -6  12      251.96      232.51     10.23 o 
   3  -6  12      226.87      233.93     13.76 o 
   4  -6  12      167.23      185.79     14.15 o 
   5  -6  12      208.43      191.75     16.96 o 
  -6  -5  12       84.43       88.21     20.10 o 
  -5  -5  12      202.56      245.57     23.13 o 
  -4  -5  12       90.44       76.48     15.98 o 
  -3  -5  12        2.23        5.95      6.46 o 
  -2  -5  12      184.35      199.29     10.73 o 
  -1  -5  12      627.66      608.37     16.44 o 
   0  -5  12     1171.66     1162.21     12.44 o 
   1  -5  12      552.88      554.84     10.03 o 
   2  -5  12      194.51      183.44      7.61 o 
   3  -5  12       39.45       36.60      5.97 o 
   4  -5  12      188.05      164.52     12.97 o 
   5  -5  12        4.14        2.25      8.28 o 
  -7  -4  12        0.58       13.17     17.71 o 
  -6  -4  12        0.19       17.46     16.06 o 
  -5  -4  12        5.54        6.78     14.21 o 
  -4  -4  12      349.04      344.05     17.41 o 
  -3  -4  12      376.86      329.22     15.99 o 
  -2  -4  12      120.87      141.68      6.77 o 
  -1  -4  12      126.67      134.07      7.46 o 
   0  -4  12      201.08      195.11      6.30 o 
   1  -4  12      460.01      463.90      8.70 o 
   2  -4  12      392.65      397.37     10.47 o 
   3  -4  12      263.87      280.36     10.52 o 
   4  -4  12      550.66      566.34     16.39 o 
   5  -4  12        0.58       -3.42     10.58 o 
  -7  -3  12       25.90       17.22     17.85 o 
  -6  -3  12      319.48      338.81     25.60 o 
  -5  -3  12      212.07      236.62     20.65 o 
  -4  -3  12       34.35       29.00     13.58 o 
  -3  -3  12        6.87        2.06     11.68 o 
  -2  -3  12      262.15      257.66      8.66 o 
  -1  -3  12     2989.24     2921.17     29.58 o 
   0  -3  12      919.06      904.94     11.38 o 
   1  -3  12      668.41      676.41     11.16 o 
   2  -3  12       95.56       97.76      6.33 o 
   3  -3  12       65.20       61.48      8.29 o 
   4  -3  12      190.82      191.45     11.06 o 
   5  -3  12      612.61      633.65     20.83 o 
  -7  -2  12        0.01      -10.88     16.71 o 
  -6  -2  12       64.53       71.21     16.72 o 
  -5  -2  12      307.20      326.04     23.64 o 
  -4  -2  12      395.59      414.60     24.61 o 
  -3  -2  12      230.04      248.85     13.59 o 
  -2  -2  12       62.69       66.85      6.92 o 
  -1  -2  12      316.89      311.32      7.98 o 
   0  -2  12     1000.01      985.13     12.80 o 
   1  -2  12      900.64      886.28     12.76 o 
   2  -2  12      578.72      581.61     11.95 o 
   3  -2  12      486.38      487.81     12.49 o 
   4  -2  12        2.51        8.27      7.30 o 
   5  -2  12      134.98      147.94     11.44 o 
  -7  -1  12      147.94      123.68     20.21 o 
  -6  -1  12      269.35      281.54     24.26 o 
  -5  -1  12       18.62       19.68     13.17 o 
  -4  -1  12       58.93       56.83     13.73 o 
  -3  -1  12       60.84       62.93     11.59 o 
  -2  -1  12     2465.70     2290.19     27.52 o 
  -1  -1  12      304.58      298.16      9.43 o 
   0  -1  12      373.75      379.86      8.19 o 
   1  -1  12      357.27      339.68      9.61 o 
   2  -1  12       11.52       19.02     10.81 o 
   3  -1  12      329.87      303.65     11.25 o 
   4  -1  12      194.78      197.46     12.46 o 
   5  -1  12       96.30       92.47     20.69 o 
  -7   0  12      222.88      199.38     22.15 o 
  -6   0  12       73.52       60.20     15.83 o 
  -5   0  12      309.38      303.69     24.38 o 
  -4   0  12      629.73      655.72     29.73 o 
  -3   0  12      120.38      141.86     15.27 o 
  -2   0  12      222.77      208.22      8.53 o 
  -1   0  12      332.63      298.02     15.29 o 
   0   0  12      590.73      595.15      9.88 o 
   1   0  12      894.15      888.04     13.95 o 
   2   0  12      413.65      418.13     11.62 o 
   3   0  12      116.10      135.75      8.97 o 
   4   0  12        4.06        3.08      8.81 o 
   5   0  12        2.57        0.28      9.59 o 
  -7   1  12      295.25      233.25     23.57 o 
  -6   1  12        9.96        2.20     15.04 o 
  -5   1  12        0.22       -5.37     13.11 o 
  -4   1  12       80.43       48.90     14.51 o 
  -3   1  12      800.81      842.32     24.16 o 
  -2   1  12      193.90      203.69      7.85 o 
  -1   1  12      392.24      405.60     16.81 o 
   0   1  12      379.85      371.47     10.56 o 
   1   1  12       64.72       65.20      5.66 o 
   2   1  12      114.74      102.66      7.32 o 
   3   1  12       55.01       56.11      7.82 o 
   4   1  12      179.97      156.89     12.32 o 
   5   1  12       94.45       97.05     12.62 o 
  -6   2  12      112.12      108.50     19.74 o 
  -5   2  12      440.50      416.09     28.05 o 
  -4   2  12      309.43      348.28     28.20 o 
  -3   2  12      134.42      120.90      8.71 o 
  -2   2  12        5.81       12.77      4.80 o 
  -1   2  12      218.43      229.00      9.02 o 
   0   2  12      642.39      665.69     13.64 o 
   1   2  12      623.35      658.45     12.65 o 
   2   2  12      389.49      383.00     11.71 o 
   3   2  12       60.20       63.36     18.60 o 
   4   2  12       26.90       10.92     14.41 o 
  -6   3  12        1.99       -0.70     17.44 o 
  -5   3  12       52.65       37.54     16.01 o 
  -4   3  12      196.47      199.05     15.26 o 
  -3   3  12      565.48      600.10     18.67 o 
  -2   3  12      714.19      703.94     15.11 o 
  -1   3  12      474.25      448.44     14.85 o 
   0   3  12       35.32       38.91      6.34 o 
   1   3  12       16.33       29.41      7.76 o 
   2   3  12      154.73      146.54     11.93 o 
   3   3  12      537.43      577.64     24.62 o 
   4   3  12      172.55      192.41     18.09 o 
  -6   4  12      233.43      196.11     25.29 o 
  -5   4  12      334.17      346.91     22.74 o 
  -4   4  12       29.12       25.70     11.94 o 
  -3   4  12       49.28       39.96      8.49 o 
  -2   4  12      354.34      379.57     14.34 o 
  -1   4  12      371.50      375.31     14.71 o 
   0   4  12      686.68      676.61     17.35 o 
   1   4  12      282.83      273.52     18.56 o 
   2   4  12        2.98       -7.22     14.40 o 
   3   4  12        1.02        7.07     11.33 o 
   4   4  12        2.02       34.01     19.46 o 
  -5   5  12       55.56       24.42     13.92 o 
  -4   5  12      218.60      241.00     26.16 o 
  -3   5  12       86.40       87.22     13.33 o 
  -2   5  12      213.63      208.28     16.52 o 
  -1   5  12       34.80       29.42     11.48 o 
   0   5  12        0.71        4.03      8.40 o 
   1   5  12       32.08       26.35     14.23 o 
   2   5  12      142.67      150.84     18.53 o 
   3   5  12       86.00       67.51     17.89 o 
  -4   6  12       12.76       14.90     13.66 o 
  -3   6  12       54.06       60.70     18.29 o 
  -2   6  12       88.96       92.02     13.67 o 
  -1   6  12      369.20      388.88     37.79 o 
   0   6  12      334.32      366.64     17.74 o 
   1   6  12       43.91       28.00     15.18 o 
   2   6  12       59.20       60.55     17.10 o 
  -3   7  12      256.35      259.13     20.50 o 
  -2   7  12      190.77      181.33     16.73 o 
  -1   7  12       16.68       16.48     21.80 o 
   0   7  12       12.63        8.81      9.41 o 
  -3 -10  13       51.30       33.00     12.93 o 
  -2 -10  13      262.33      271.35     14.91 o 
  -1 -10  13      109.06      114.88     16.49 o 
   0 -10  13       14.33       26.64     12.46 o 
   1 -10  13        4.64        7.94     10.61 o 
  -4  -9  13      152.93      154.40     18.27 o 
  -3  -9  13       10.10        1.78     12.65 o 
  -2  -9  13       33.15       36.40     12.94 o 
  -1  -9  13       64.92       55.12      9.66 o 
   0  -9  13      125.80      144.62     14.72 o 
   1  -9  13      124.41      132.69     14.87 o 
   2  -9  13       27.10       36.86     12.66 o 
   3  -9  13       10.08       -9.76     11.37 o 
  -5  -8  13       27.76       22.36     21.79 o 
  -4  -8  13        9.99        6.19     12.40 o 
  -3  -8  13      220.23      232.06     18.03 o 
  -2  -8  13      140.78      168.26     15.04 o 
  -1  -8  13      115.37      127.85     10.56 o 
   0  -8  13        3.09        5.83      9.35 o 
   1  -8  13        9.30       10.02      7.81 o 
   2  -8  13       78.76       82.31     13.53 o 
   3  -8  13      206.95      212.33     18.69 o 
  -5  -7  13      239.43      242.30     18.67 o 
  -4  -7  13       73.77       73.33     13.88 o 
  -3  -7  13       40.00       34.60     11.90 o 
  -2  -7  13      108.50      131.61     10.01 o 
  -1  -7  13      141.46      159.43     10.55 o 
   0  -7  13      401.79      413.75     18.66 o 
   1  -7  13      228.62      230.71      7.88 o 
   2  -7  13       95.69       96.97      7.42 o 
   3  -7  13       29.10       25.00      9.83 o 
   4  -7  13       16.25       -3.54     10.13 o 
  -6  -6  13        5.92       24.36     19.31 o 
  -5  -6  13       78.58       58.13     18.45 o 
  -4  -6  13      595.48      596.40     22.85 o 
  -3  -6  13      508.67      529.19     20.32 o 
  -2  -6  13      630.71      660.96     20.55 o 
  -1  -6  13       39.01       43.59      7.61 o 
   0  -6  13       24.91       30.12      8.09 o 
   1  -6  13      507.10      512.36     11.92 o 
   2  -6  13      591.78      559.31     13.07 o 
   3  -6  13      208.67      218.72     14.09 o 
   4  -6  13       39.86       43.01     10.77 o 
  -6  -5  13      140.77      149.14     23.03 o 
  -5  -5  13      193.08      214.76     22.98 o 
  -4  -5  13       16.48        3.52      9.81 o 
  -3  -5  13      485.00      465.26     22.82 o 
  -2  -5  13      214.59      233.07     11.79 o 
  -1  -5  13      473.50      485.96     13.52 o 
   0  -5  13      452.60      436.88      9.24 o 
   1  -5  13      204.24      203.71      6.76 o 
   2  -5  13       30.74       19.45      4.94 o 
   3  -5  13       52.33       51.26      8.09 o 
   4  -5  13       69.10       76.72      9.38 o 
   5  -5  13      103.50       97.92     11.75 o 
  -6  -4  13       88.24       69.12     18.11 o 
  -5  -4  13      602.45      602.19     31.20 o 
  -4  -4  13      430.46      444.06     18.98 o 
  -3  -4  13      775.78      797.52     22.74 o 
  -2  -4  13      319.28      323.06     11.54 o 
  -1  -4  13       16.40       14.81      4.67 o 
   0  -4  13      915.35      911.36     11.81 o 
   1  -4  13      307.93      300.54      8.86 o 
   2  -4  13      239.72      239.97      9.04 o 
   3  -4  13      329.96      336.66     15.64 o 
   4  -4  13       64.57       67.31      9.20 o 
   5  -4  13        0.06       -5.52      8.53 o 
  -7  -3  13       84.77       76.19     19.97 o 
  -6  -3  13       69.79       97.49     19.72 o 
  -5  -3  13       18.39       11.45     14.98 o 
  -4  -3  13      243.65      215.30     21.34 o 
  -3  -3  13      171.04      191.02     12.63 o 
  -2  -3  13      499.44      483.51     14.79 o 
  -1  -3  13      538.93      533.28     13.81 o 
   0  -3  13      330.42      337.17      8.26 o 
   1  -3  13       11.57        3.58      4.34 o 
   2  -3  13       96.75      105.70      7.01 o 
   3  -3  13       81.79       72.70      7.02 o 
   4  -3  13      170.33      181.97     11.08 o 
   5  -3  13       34.02       22.96      9.19 o 
  -7  -2  13        1.70       21.83     19.18 o 
  -6  -2  13       31.60       36.37     16.87 o 
  -5  -2  13       92.44      111.89     17.46 o 
  -4  -2  13      375.93      367.22     23.76 o 
  -3  -2  13      652.74      653.06     19.95 o 
  -2  -2  13       85.34       84.52      6.69 o 
  -1  -2  13      170.26      161.03      6.34 o 
   0  -2  13       19.19       15.44      4.22 o 
   1  -2  13      141.41      160.96      7.06 o 
   2  -2  13     1093.01     1080.63     19.03 o 
   3  -2  13      181.53      178.61      8.86 o 
   4  -2  13        5.39        5.42      7.98 o 
   5  -2  13       23.08       15.44      9.33 o 
  -7  -1  13       91.68       87.82     20.28 o 
  -6  -1  13       23.61        0.85     14.77 o 
  -5  -1  13      195.85      211.16     20.78 o 
  -4  -1  13        1.31       22.96     12.94 o 
  -3  -1  13      710.14      689.28     20.73 o 
  -2  -1  13     1086.51     1042.26     16.79 o 
  -1  -1  13     1213.21     1207.60     17.58 o 
   0  -1  13      696.73      699.37     10.83 o 
   1  -1  13        9.71       11.97      4.50 o 
   2  -1  13      141.92      144.69      8.60 o 
   3  -1  13      405.23      417.49     13.50 o 
   4  -1  13      266.74      277.92     15.37 o 
   5  -1  13      121.25      126.66     12.96 o 
  -7   0  13        6.22       -4.74     16.72 o 
  -6   0  13      251.73      265.79     25.28 o 
  -5   0  13      537.39      567.68     30.24 o 
  -4   0  13      550.61      566.08     29.18 o 
  -3   0  13      334.97      372.05     15.94 o 
  -2   0  13        3.40        0.04      4.91 o 
  -1   0  13      202.12      213.59      9.47 o 
   0   0  13      520.65      554.75     10.73 o 
   1   0  13     1508.64     1460.90     19.84 o 
   2   0  13      255.91      265.50     10.53 o 
   3   0  13       43.82       54.17      9.61 o 
   4   0  13        3.97       -2.25      9.55 o 
   5   0  13       42.94       32.31     13.25 o 
  -6   1  13      275.30      269.13     25.59 o 
  -5   1  13       32.71       -0.29     14.22 o 
  -4   1  13      536.80      581.00     30.28 o 
  -3   1  13      927.10      928.81     26.28 o 
  -2   1  13     1046.91      976.77     16.04 o 
  -1   1  13     1107.27     1009.44     16.47 o 
   0   1  13       28.91       43.20      6.02 o 
   1   1  13       48.43       72.65      9.68 o 
   2   1  13      432.48      441.72     12.61 o 
   3   1  13      256.25      271.45     14.70 o 
   4   1  13      280.54      265.62     15.27 o 
  -6   2  13      346.44      328.25     28.57 o 
  -5   2  13      245.55      225.96     23.62 o 
  -4   2  13      534.59      562.78     31.87 o 
  -3   2  13      155.59      153.96     14.67 o 
  -2   2  13      128.37      120.98      7.76 o 
  -1   2  13      553.08      559.18     12.78 o 
   0   2  13     1149.93     1124.62     18.18 o 
   1   2  13      613.38      662.91     15.67 o 
   2   2  13      386.09      407.62     14.84 o 
   3   2  13        5.21        3.56      9.43 o 
   4   2  13       64.71       64.95     13.02 o 
  -6   3  13       36.90       14.15     16.74 o 
  -5   3  13      218.48      211.44     24.12 o 
  -4   3  13      564.08      582.10     24.65 o 
  -3   3  13      774.22      806.99     20.83 o 
  -2   3  13      640.65      585.88     20.71 o 
  -1   3  13      195.93      214.57      9.88 o 
   0   3  13        6.04       14.62      6.54 o 
   1   3  13      490.57      531.54     18.63 o 
   2   3  13      366.28      397.03     27.66 o 
   3   3  13      311.72      357.70     22.38 o 
   4   3  13      109.61      111.77     16.79 o 
  -5   4  13      304.23      305.44     30.11 o 
  -4   4  13       46.09       27.40     12.44 o 
  -3   4  13        4.37       11.69      8.61 o 
  -2   4  13      134.08      126.88     13.02 o 
  -1   4  13      553.93      584.21     18.07 o 
   0   4  13      630.97      651.50     18.75 o 
   1   4  13      212.03      210.78     18.37 o 
   2   4  13        4.12       -2.67     21.61 o 
   3   4  13       25.08       23.62     12.47 o 
  -5   5  13      144.23      149.75     20.44 o 
  -4   5  13      510.39      552.43     27.34 o 
  -3   5  13      420.06      457.99     30.11 o 
  -2   5  13      363.97      339.30     30.90 o 
  -1   5  13        1.87        8.06     11.84 o 
   0   5  13       71.86       71.00     12.24 o 
   1   5  13      264.61      229.99     33.62 o 
   2   5  13      248.36      233.92     38.74 o 
  -3   6  13       20.55       10.09     15.73 o 
  -2   6  13      242.49      240.70     29.71 o 
  -1   6  13      378.33      388.18     37.68 o 
   0   6  13        9.52        8.51      9.39 o 
   1   6  13       41.01       28.89     15.94 o 
  -2 -10  14       31.60       28.76      8.46 o 
  -1 -10  14       63.53       89.76     13.58 o 
   0 -10  14       12.38       18.67     12.68 o 
   1 -10  14        2.51        5.08     11.39 o 
  -4  -9  14       61.12       53.20     14.39 o 
  -3  -9  14       23.89       26.26     18.62 o 
  -2  -9  14        9.26        5.98     12.40 o 
  -1  -9  14       53.97       65.98     12.44 o 
   0  -9  14      254.42      252.93     18.33 o 
   1  -9  14      157.73      154.54     16.10 o 
   2  -9  14       63.79       70.00     11.82 o 
  -4  -8  14       42.70       44.02     13.42 o 
  -3  -8  14      164.63      190.98     17.44 o 
  -2  -8  14      237.12      243.44     13.86 o 
  -1  -8  14       63.84       62.76     15.95 o 
   0  -8  14       35.73       42.96     11.00 o 
   1  -8  14        7.04        8.58     10.18 o 
   2  -8  14      166.75      163.72     13.46 o 
   3  -8  14       99.47       97.71     14.48 o 
  -5  -7  14      142.48      115.98     24.37 o 
  -4  -7  14       40.09       26.23     19.44 o 
  -3  -7  14        1.82       12.00     11.52 o 
  -2  -7  14       45.94       53.49      8.57 o 
  -1  -7  14      503.05      501.08     16.53 o 
   0  -7  14      674.75      692.00     23.70 o 
   1  -7  14      174.83      196.49     10.63 o 
   2  -7  14       98.43       95.23     11.86 o 
   3  -7  14       14.62       20.32     10.09 o 
   4  -7  14       50.03       46.64     10.17 o 
  -6  -6  14        1.38       -2.49     18.54 o 
  -5  -6  14       15.61        8.62     16.47 o 
  -4  -6  14      191.55      202.45     15.65 o 
  -3  -6  14      192.91      187.28     14.47 o 
  -2  -6  14       79.99       92.12     11.41 o 
  -1  -6  14      173.36      206.40     11.80 o 
   0  -6  14       37.83       36.00      9.96 o 
   1  -6  14      575.92      571.92     11.01 o 
   2  -6  14      238.27      235.76      9.08 o 
   3  -6  14      252.21      284.31     13.34 o 
   4  -6  14      181.91      195.64     13.18 o 
  -6  -5  14      352.27      352.91     29.97 o 
  -5  -5  14      139.19      131.33     20.95 o 
  -4  -5  14       13.61       11.65     37.81 o 
  -3  -5  14        4.34       -0.56     14.42 o 
  -2  -5  14      665.32      677.66     16.78 o 
  -1  -5  14     1882.87     1934.62     38.00 o 
   0  -5  14      242.23      244.42      9.13 o 
   1  -5  14      379.19      397.93     10.57 o 
   2  -5  14       38.96       30.83      6.52 o 
   3  -5  14       89.55       88.12      9.57 o 
   4  -5  14      376.93      414.06     19.30 o 
  -6  -4  14      174.37      199.20     24.94 o 
  -5  -4  14      151.42      169.70     21.53 o 
  -4  -4  14      301.80      324.85     18.09 o 
  -3  -4  14      174.23      183.55     15.75 o 
  -2  -4  14       40.34       46.80      8.74 o 
  -1  -4  14        0.36        7.29      5.71 o 
   0  -4  14     1120.22     1111.39     13.60 o 
   1  -4  14      487.95      498.01     10.74 o 
   2  -4  14      411.58      413.40     12.29 o 
   3  -4  14       73.28       72.06      8.99 o 
   4  -4  14       12.19        7.97      8.49 o 
  -6  -3  14      108.40       99.20     19.68 o 
  -5  -3  14        2.40        3.39     15.17 o 
  -4  -3  14        4.71       14.33     12.93 o 
  -3  -3  14      269.52      256.72     16.76 o 
  -2  -3  14      912.06      895.54     20.37 o 
  -1  -3  14       25.38       24.98      4.66 o 
   0  -3  14      311.13      321.34      9.78 o 
   1  -3  14      171.28      163.88      6.92 o 
   2  -3  14        2.77       -3.82      5.60 o 
   3  -3  14      255.72      246.89     12.25 o 
   4  -3  14       26.68       31.91      8.98 o 
  -6  -2  14        3.44        9.51     16.36 o 
  -5  -2  14      267.21      287.03     25.45 o 
  -4  -2  14      418.49      392.47     36.71 o 
  -3  -2  14       81.86       96.27     10.35 o 
  -2  -2  14       12.85        9.69      6.76 o 
  -1  -2  14      237.23      197.68     14.77 o 
   0  -2  14      273.75      279.85     13.43 o 
   1  -2  14      665.66      664.65     12.81 o 
   2  -2  14      159.33      142.30     14.60 o 
   3  -2  14      116.44      119.23     12.24 o 
   4  -2  14        4.20        5.71      9.76 o 
  -6  -1  14        2.71       -1.69     16.12 o 
  -5  -1  14        1.75        5.24     14.96 o 
  -4  -1  14       91.62      121.11     17.75 o 
  -3  -1  14      177.54      201.26     13.45 o 
  -2  -1  14      184.81      197.60      9.20 o 
  -1  -1  14      590.17      607.45     15.01 o 
   0  -1  14      269.25      278.74      8.65 o 
   1  -1  14       22.52       23.76      5.64 o 
   2  -1  14       64.11       65.92      7.78 o 
   3  -1  14       53.43       33.35      9.60 o 
   4  -1  14      268.11      244.05     24.02 o 
  -6   0  14      188.22      176.82     22.50 o 
  -5   0  14      385.37      357.13     27.67 o 
  -4   0  14      318.25      339.61     26.57 o 
  -3   0  14       31.59       12.46      8.76 o 
  -2   0  14        5.60        6.36      6.07 o 
  -1   0  14      201.11      203.33      9.78 o 
   0   0  14      651.39      669.20     15.80 o 
   1   0  14      574.63      633.93     16.94 o 
   2   0  14      353.64      358.87     11.90 o 
   3   0  14       60.28       52.08     10.09 o 
   4   0  14       21.50       27.54     10.80 o 
  -6   1  14        5.15        0.06     16.35 o 
  -5   1  14       61.54       88.33     19.93 o 
  -4   1  14      120.79      105.54     18.62 o 
  -3   1  14      721.72      687.38     45.71 o 
  -2   1  14      708.83      606.90     17.00 o 
  -1   1  14      365.92      378.98     11.24 o 
   0   1  14       10.87       11.14      5.88 o 
   1   1  14       26.50       21.84      5.72 o 
   2   1  14      242.65      253.35     12.03 o 
   3   1  14      528.87      511.92     33.78 o 
   4   1  14       77.46       82.24     12.33 o 
  -6   2  14      222.52      198.13     24.74 o 
  -5   2  14      295.85      306.12     28.72 o 
  -4   2  14        3.18        9.78     14.82 o 
  -3   2  14       42.57       38.54     10.80 o 
  -2   2  14      359.09      351.29     13.31 o 
  -1   2  14      389.92      391.58     11.73 o 
   0   2  14      719.71      741.27     15.03 o 
   1   2  14      207.68      212.77     13.09 o 
   2   2  14        6.97        8.27      7.94 o 
   3   2  14       20.62       26.43     10.43 o 
   4   2  14       31.40       38.79     21.27 o 
  -5   3  14       68.17       63.74     19.07 o 
  -4   3  14      176.66      172.44     16.55 o 
  -3   3  14       91.58       77.46     13.03 o 
  -2   3  14      391.69      424.06     33.32 o 
  -1   3  14       19.68       20.43      6.78 o 
   0   3  14       10.99       17.45      6.91 o 
   1   3  14       57.77       49.25     14.43 o 
   2   3  14      147.88      162.61     18.14 o 
   3   3  14       89.15       82.58     15.49 o 
  -5   4  14       80.10       57.00     20.08 o 
  -4   4  14       50.38       44.73     10.07 o 
  -3   4  14       90.11       65.43     12.46 o 
  -2   4  14      173.66      154.25     23.85 o 
  -1   4  14      506.85      541.81     28.74 o 
   0   4  14      395.04      432.25     20.25 o 
   1   4  14      173.25      187.33     18.46 o 
   2   4  14       82.70       71.96     17.62 o 
  -4   5  14       80.70       87.16     13.90 o 
  -3   5  14      579.62      578.36     25.72 o 
  -2   5  14       63.00       71.82     23.00 o 
  -1   5  14       86.10       97.25     22.50 o 
   0   5  14       45.11       40.61      9.87 o 
   1   5  14      104.20      115.20     22.70 o 
  -2   6  14      135.45       85.67     24.89 o 
  -1   6  14      379.00      370.78     20.53 o 
   0   6  14      344.60      366.27     37.42 o 
  -1 -10  15       51.95       45.08     12.71 o 
  -3  -9  15        7.34        4.08     12.06 o 
  -2  -9  15       62.78       63.00      9.57 o 
  -1  -9  15       48.09       55.15     11.70 o 
   0  -9  15      166.78      189.97     16.89 o 
   1  -9  15       93.83      132.53     18.20 o 
   2  -9  15       70.64       61.45     11.79 o 
  -4  -8  15      318.37      320.84     30.63 o 
  -3  -8  15      206.24      220.87     31.12 o 
  -2  -8  15      253.36      272.00     14.70 o 
  -1  -8  15        4.30       23.89      8.56 o 
   0  -8  15       54.32       65.23     12.22 o 
   1  -8  15      342.73      318.36     34.88 o 
   2  -8  15       75.90       73.39     13.11 o 
  -5  -7  15       31.20       26.63     21.05 o 
  -4  -7  15       19.17       21.06     19.82 o 
  -3  -7  15      151.82      158.44     15.49 o 
  -2  -7  15       54.24       47.22      9.01 o 
  -1  -7  15      228.17      247.35     12.78 o 
   0  -7  15      151.99      174.86     15.21 o 
   1  -7  15       96.81      107.40      8.47 o 
   2  -7  15       70.64       62.02      9.45 o 
   3  -7  15        8.92       13.78      9.33 o 
  -5  -6  15      209.06      158.15     37.45 o 
  -4  -6  15      199.27      227.75     24.73 o 
  -3  -6  15      346.40      331.23     28.77 o 
  -2  -6  15      145.14      151.04     10.37 o 
  -1  -6  15       24.31       25.98      7.75 o 
   0  -6  15      335.73      325.77     18.20 o 
   1  -6  15        8.68        7.23      6.29 o 
   2  -6  15      297.77      298.27     15.48 o 
   3  -6  15      365.72      373.57     16.04 o 
   4  -6  15       17.80       14.74      9.44 o 
  -6  -5  15        5.22       23.54     19.46 o 
  -5  -5  15       27.92       31.52     18.25 o 
  -4  -5  15        1.27       16.76     16.79 o 
  -3  -5  15      133.15      145.98     19.40 o 
  -2  -5  15      495.35      527.16     15.37 o 
  -1  -5  15      273.12      300.82     13.30 o 
   0  -5  15      291.00      308.15     12.90 o 
   1  -5  15        9.48        9.83      5.40 o 
   2  -5  15       67.01       75.21     10.04 o 
   3  -5  15       80.67       81.75     10.25 o 
   4  -5  15      141.22      140.76     11.87 o 
  -6  -4  15        3.71       12.02     17.77 o 
  -5  -4  15      181.67      253.75     25.21 o 
  -4  -4  15      233.50      194.34     34.98 o 
  -3  -4  15      330.36      344.45     25.66 o 
  -2  -4  15       44.02       38.80      8.81 o 
  -1  -4  15       52.23       54.59      7.16 o 
   0  -4  15        8.93        2.72      7.07 o 
   1  -4  15      469.17      481.22     11.74 o 
   2  -4  15      751.84      759.30     16.09 o 
   3  -4  15       22.26        9.89      8.45 o 
   4  -4  15        1.84      -11.89      8.84 o 
  -6  -3  15       41.73       29.15     18.53 o 
  -5  -3  15      342.54      363.97     28.32 o 
  -4  -3  15      121.51      114.93     12.48 o 
  -3  -3  15      904.81      918.30     35.33 o 
  -2  -3  15      647.04      646.82     20.00 o 
  -1  -3  15      881.64      884.77     19.76 o 
   0  -3  15      276.98      269.37     12.84 o 
   1  -3  15       87.09       86.36      7.10 o 
   2  -3  15      171.21      190.29     17.31 o 
   3  -3  15      289.96      296.91     13.77 o 
   4  -3  15      188.98      185.47     17.59 o 
  -6  -2  15      440.22      485.57     32.17 o 
  -5  -2  15      264.71      262.36     24.70 o 
  -4  -2  15      250.01      259.79     34.91 o 
  -3  -2  15      233.09      253.46     15.91 o 
  -2  -2  15        1.15        9.18      7.06 o 
  -1  -2  15      277.37      285.81     12.19 o 
   0  -2  15      667.99      683.43     18.16 o 
   1  -2  15      741.62      761.49     20.26 o 
   2  -2  15       67.02       63.21      8.22 o 
   3  -2  15       22.80       16.32      9.89 o 
   4  -2  15       18.53        7.89     10.25 o 
  -6  -1  15      259.43      299.15     28.92 o 
  -5  -1  15       18.22       16.21     16.16 o 
  -4  -1  15      562.37      611.73     23.65 o 
  -3  -1  15      550.99      592.94     39.50 o 
  -2  -1  15      764.28      770.01     16.77 o 
  -1  -1  15      601.29      466.47     41.72 o 
   0  -1  15        2.63       -1.17      5.96 o 
   1  -1  15       48.72       50.65      6.18 o 
   2  -1  15      297.73      300.01     11.48 o 
   3  -1  15      214.96      219.65     17.17 o 
   4  -1  15      189.79      177.53     14.25 o 
  -6   0  15      182.69      158.25     23.56 o 
  -5   0  15      256.64      247.40     24.48 o 
  -4   0  15      510.72      546.12     25.98 o 
  -3   0  15       57.80       82.88     10.97 o 
  -2   0  15      169.93      161.04     12.86 o 
  -1   0  15      580.54      494.03     58.21 o 
   0   0  15      968.67     1009.52     18.19 o 
   1   0  15      523.90      573.75     13.45 o 
   2   0  15      202.70      198.43     10.88 o 
   3   0  15       12.96        8.84      9.83 o 
   4   0  15       83.15       73.95     13.18 o 
  -6   1  15        0.01        1.73     17.56 o 
  -5   1  15      301.07      344.31     28.91 o 
  -4   1  15      505.08      565.14     32.83 o 
  -3   1  15      774.58      766.95     24.07 o 
  -2   1  15      561.84      556.04     14.98 o 
  -1   1  15      105.34      103.45     11.16 o 
   0   1  15       47.27       63.14      7.21 o 
   1   1  15      446.13      466.42     17.87 o 
   2   1  15      448.72      436.93     15.78 o 
   3   1  15      283.61      269.93     21.91 o 
  -5   2  15      179.88      209.66     24.89 o 
  -4   2  15        7.69       -4.73     15.11 o 
  -3   2  15        0.60        0.28     15.95 o 
  -2   2  15      244.27      242.18     24.29 o 
  -1   2  15      709.96      740.92     19.37 o 
   0   2  15      461.71      471.94     13.89 o 
   1   2  15       35.71       23.08     16.95 o 
   2   2  15        9.94        7.87     14.70 o 
   3   2  15       46.90       30.64     11.57 o 
  -5   3  15      101.73       81.14     20.97 o 
  -4   3  15      452.58      459.27     24.82 o 
  -3   3  15      435.61      430.93     34.58 o 
  -2   3  15      188.82      183.16     15.92 o 
  -1   3  15        0.29       12.55      7.14 o 
   0   3  15        9.91       -6.55      8.49 o 
   1   3  15      387.50      445.83     43.93 o 
   2   3  15      272.68      250.47     20.96 o 
  -4   4  15       36.39       48.60     21.67 o 
  -3   4  15       54.06       50.57     21.60 o 
  -2   4  15      294.89      312.27     19.26 o 
  -1   4  15      273.12      295.02     21.00 o 
   0   4  15        8.19        2.93      8.74 o 
   1   4  15      189.06      173.07     39.48 o 
   2   4  15        0.03       21.41     17.03 o 
  -3   5  15      195.71      234.34     30.30 o 
  -2   5  15      113.42       92.67     24.26 o 
  -1   5  15      381.94      414.26     34.59 o 
   0   5  15      139.72      113.45     18.66 o 
  -2  -9  16       29.31       27.64      9.23 o 
  -1  -9  16      397.49      210.30     19.23 o 
   0  -9  16      255.72      288.47     20.98 o 
   1  -9  16       55.34       57.62     15.44 o 
  -4  -8  16       86.93       77.62     22.77 o 
  -3  -8  16      107.71       99.92     16.68 o 
  -2  -8  16       57.40       61.19      9.71 o 
  -1  -8  16       82.09       88.07     15.22 o 
   0  -8  16       19.24       21.73     25.46 o 
   1  -8  16      400.32      408.57     22.12 o 
   2  -8  16      110.47      109.65     11.28 o 
  -4  -7  16        1.08      -10.31     19.41 o 
  -3  -7  16       15.76       15.15     19.26 o 
  -2  -7  16      640.74      673.34     19.31 o 
  -1  -7  16      581.38      574.65     18.11 o 
   0  -7  16       56.04       54.17     11.97 o 
   1  -7  16      209.10      184.98     13.29 o 
   2  -7  16        5.52       -1.89      8.63 o 
   3  -7  16      121.68      115.94     11.45 o 
  -5  -6  16       44.41       14.11     19.05 o 
  -4  -6  16      203.24      180.52     24.09 o 
  -3  -6  16       78.78       77.00     20.28 o 
  -2  -6  16        3.48        9.44      6.96 o 
  -1  -6  16      121.11      122.88     10.42 o 
   0  -6  16      486.40      477.88     21.19 o 
   1  -6  16      187.30      209.57     10.25 o 
   2  -6  16      156.29      157.65     13.29 o 
   3  -6  16        2.68       16.08      9.41 o 
  -5  -5  16       11.15       -1.45     15.30 o 
  -4  -5  16        3.38      -25.34     15.54 o 
  -3  -5  16      130.52      157.33     20.76 o 
  -2  -5  16       98.85       92.83     10.89 o 
  -1  -5  16       20.91       20.34      7.67 o 
   0  -5  16      278.80      275.71     17.75 o 
   1  -5  16       55.40       43.14      7.24 o 
   2  -5  16        5.20        3.77      8.24 o 
   3  -5  16       84.63       88.72     10.91 o 
  -6  -4  16       11.58       12.55     18.90 o 
  -5  -4  16      245.70      276.76     28.35 o 
  -4  -4  16      236.48      236.65     16.26 o 
  -3  -4  16       27.63       25.34     15.70 o 
  -2  -4  16        1.27        1.35      8.25 o 
  -1  -4  16       27.45       21.88      9.46 o 
   0  -4  16      179.24      193.77     11.48 o 
   1  -4  16      437.38      443.55     12.92 o 
   2  -4  16       94.94       92.18     10.09 o 
   3  -4  16      164.25      175.50     15.75 o 
   4  -4  16       10.10        3.28      9.53 o 
  -6  -3  16        1.34        3.95     18.26 o 
  -5  -3  16        0.68        6.86     16.93 o 
  -4  -3  16       24.72       16.47     10.79 o 
  -3  -3  16       38.03       49.42     16.15 o 
  -2  -3  16      425.40      457.06     18.07 o 
  -1  -3  16      504.10      484.50     19.07 o 
   0  -3  16      100.69      100.46      9.23 o 
   1  -3  16        5.31        5.41      6.13 o 
   2  -3  16       43.36       44.38      9.82 o 
   3  -3  16      100.26       93.33     12.12 o 
   4  -3  16      244.12      216.95     20.33 o 
  -6  -2  16      238.16      247.01     26.91 o 
  -5  -2  16      258.96      294.00     28.25 o 
  -4  -2  16      215.60      235.75     15.81 o 
  -3  -2  16        2.04       -3.52     13.01 o 
  -2  -2  16        1.09        8.06      8.05 o 
  -1  -2  16      240.80      258.36     24.93 o 
   0  -2  16      524.32      536.79     16.46 o 
   1  -2  16      456.40      479.42     20.23 o 
   2  -2  16      248.27      255.17     14.74 o 
   3  -2  16       37.87       54.61     11.01 o 
   4  -2  16        2.10       -7.41     10.85 o 
  -6  -1  16        9.14       -7.63     17.38 o 
  -5  -1  16       56.61       47.29     18.49 o 
  -4  -1  16      110.93      106.20     13.94 o 
  -3  -1  16      780.11      722.96     32.08 o 
  -2  -1  16      448.02      437.59     21.49 o 
  -1  -1  16      233.20      268.01     17.30 o 
   0  -1  16        0.19        0.40      6.33 o 
   1  -1  16       37.40       34.08      6.54 o 
   2  -1  16      279.14      307.67     13.97 o 
   3  -1  16      309.69      350.83     25.66 o 
  -6   0  16      162.45       99.94     21.31 o 
  -5   0  16      190.24      178.97     24.08 o 
  -4   0  16        3.51        6.79     10.64 o 
  -3   0  16       19.47       35.00     14.23 o 
  -2   0  16      365.50      369.25     14.44 o 
  -1   0  16      338.56      339.13     14.91 o 
   0   0  16      646.12      689.78     15.66 o 
   1   0  16      163.88      179.07     13.92 o 
   2   0  16       41.37       38.30      8.85 o 
   3   0  16        2.51       -2.28     10.55 o 
  -5   1  16       71.31       61.31     19.38 o 
  -4   1  16      154.20      149.38     35.86 o 
  -3   1  16      157.68      139.87     18.52 o 
  -2   1  16      441.78      484.28     15.92 o 
  -1   1  16        1.96       -4.40      7.83 o 
   0   1  16       29.51       31.28      8.63 o 
   1   1  16       87.15       89.62     15.45 o 
   2   1  16      125.01      147.96     17.95 o 
   3   1  16      128.39      111.69     25.94 o 
  -5   2  16      114.77       80.59     20.67 o 
  -4   2  16       42.46       43.38     18.69 o 
  -3   2  16      198.02      185.46     15.61 o 
  -2   2  16      239.57      226.80     17.06 o 
  -1   2  16      559.76      560.40     20.91 o 
   0   2  16      424.05      451.35     16.90 o 
   1   2  16      262.47      286.92     20.42 o 
   2   2  16        0.17      -11.79     14.83 o 
  -3   3  16      423.48      457.63     22.73 o 
  -2   3  16       10.19       19.66     11.43 o 
  -1   3  16      116.32      126.88     11.39 o 
   0   3  16       88.60       66.56     27.08 o 
   1   3  16      120.34      145.19     18.43 o 
   2   3  16      176.73      145.92     19.02 o 
  -3   4  16      123.48      180.08     27.63 o 
  -2   4  16      141.85      123.15     15.00 o 
  -1   4  16      372.49      402.41     28.00 o 
   0   4  16      303.17      308.29     21.25 o 
   1   4  16        0.85        6.32     24.73 o 
  -1  -9  17       94.67      112.88     14.71 o 
  -3  -8  17      135.02      103.98     21.94 o 
  -2  -8  17       90.71       72.85     12.05 o 
  -1  -8  17        9.74        2.10     10.35 o 
   0  -8  17       56.30       40.49     16.75 o 
   1  -8  17        4.57       18.53     12.29 o 
  -4  -7  17       17.53        2.72     20.24 o 
  -3  -7  17      317.13      374.21     31.95 o 
  -2  -7  17      329.61      343.35     16.09 o 
  -1  -7  17      133.88      144.12     15.05 o 
   0  -7  17      172.03      156.73     16.13 o 
   1  -7  17       27.50       19.72     17.94 o 
   2  -7  17       64.31       62.83     10.65 o 
  -5  -6  17      228.28      266.42     28.17 o 
  -4  -6  17       56.36       45.23     20.47 o 
  -3  -6  17      153.49      159.86     22.57 o 
  -2  -6  17       13.22       22.32     12.49 o 
  -1  -6  17       25.79       25.74      8.44 o 
   0  -6  17       62.84       62.37     12.13 o 
   1  -6  17      469.89      487.71     18.79 o 
   2  -6  17      177.05      187.51     12.64 o 
  -5  -5  17      151.29       96.33     21.36 o 
  -4  -5  17      416.95      467.50     32.75 o 
  -3  -5  17      479.34      451.39     30.67 o 
  -2  -5  17      265.39      115.81     15.67 o 
  -1  -5  17      418.61      427.25     15.75 o 
   0  -5  17       40.03       51.71     11.20 o 
   1  -5  17      104.76      105.42     10.15 o 
   2  -5  17       91.21      104.55     11.18 o 
   3  -5  17      141.76      141.61     12.33 o 
  -5  -4  17       41.13       23.12     12.73 o 
  -4  -4  17      141.14      100.27     19.62 o 
  -3  -4  17      114.70      120.08     19.78 o 
  -2  -4  17       13.87       17.87      9.51 o 
  -1  -4  17      310.83      341.87     24.15 o 
   0  -4  17      352.42      353.28     18.11 o 
   1  -4  17      207.38      224.58     26.14 o 
   2  -4  17       29.42       20.29     10.34 o 
   3  -4  17       13.05       12.88     10.75 o 
  -5  -3  17       90.97       86.21     20.41 o 
  -4  -3  17      242.27      226.53     22.61 o 
  -3  -3  17      293.63      267.52     25.85 o 
  -2  -3  17      470.04      472.89     19.22 o 
  -1  -3  17      289.24      301.62     17.58 o 
   0  -3  17        0.66        9.95     10.75 o 
   1  -3  17       19.39       20.83     10.09 o 
   2  -3  17      202.01      183.85     13.72 o 
   3  -3  17      174.17      174.09     14.59 o 
  -5  -2  17      288.49      304.16     30.21 o 
  -4  -2  17      302.51      331.48     27.35 o 
  -3  -2  17        8.70        9.99     15.06 o 
  -2  -2  17      169.15      175.47     12.53 o 
  -1  -2  17      452.47      476.34     20.64 o 
   0  -2  17      724.22      806.01     28.12 o 
   1  -2  17      321.85      360.37     14.22 o 
   2  -2  17       75.53       76.97      9.77 o 
   3  -2  17       10.62       14.15     10.72 o 
  -5  -1  17      219.51      227.97     26.19 o 
  -4  -1  17      397.79      356.73     26.12 o 
  -3  -1  17      641.91      721.92     32.99 o 
  -2  -1  17      367.09      362.53     21.81 o 
  -1  -1  17       23.21       12.80      7.69 o 
   0  -1  17       53.17       72.35     13.26 o 
   1  -1  17      351.25      372.48     33.37 o 
   2  -1  17      452.23      468.28     19.42 o 
   3  -1  17      185.57      188.76     14.57 o 
  -5   0  17       57.74       70.54     20.61 o 
  -4   0  17        1.88       25.77     16.14 o 
  -3   0  17        3.16       -0.45     14.48 o 
  -2   0  17      288.22      283.08     14.15 o 
  -1   0  17      596.26      625.51     18.75 o 
   0   0  17      163.71      176.06     16.29 o 
   1   0  17        9.98       12.20     17.11 o 
   2   0  17       39.60       44.05     15.99 o 
   3   0  17       60.14       61.42     11.97 o 
  -5   1  17       42.06       18.86     18.11 o 
  -4   1  17      401.92      396.24     28.36 o 
  -3   1  17      381.04      396.11     27.33 o 
  -2   1  17       97.46       99.46     12.84 o 
  -1   1  17       26.22       29.09      9.01 o 
   0   1  17        3.27       13.83     12.20 o 
   1   1  17      560.49      621.20     49.42 o 
   2   1  17      221.36      230.55     39.32 o 
  -4   2  17        8.38       17.22     16.58 o 
  -3   2  17       80.51       93.85     17.06 o 
  -2   2  17      279.03      288.19     18.51 o 
  -1   2  17      205.09      189.03     19.26 o 
   0   2  17       40.25       33.25     25.79 o 
   1   2  17      305.62      329.67     23.94 o 
   2   2  17       20.28       22.25     15.97 o 
  -3   3  17      214.01      211.83     17.87 o 
  -2   3  17      280.81      318.08     19.53 o 
  -1   3  17      183.58      209.18     16.57 o 
   0   3  17      444.91      569.92     40.76 o 
   1   3  17      223.41      242.75     20.37 o 
  -2   4  17      556.13      578.18     24.84 o 
  -1   4  17      314.73      318.01     24.86 o 
  -2  -8  18       52.62       53.60      9.74 o 
  -1  -8  18       79.08       71.00     12.71 o 
   0  -8  18       85.25       85.49     15.15 o 
  -3  -7  18        4.76       14.89     18.96 o 
  -2  -7  18        9.49       -2.22     10.04 o 
  -1  -7  18       97.37       87.50     12.45 o 
   0  -7  18      132.98      128.13     15.73 o 
   1  -7  18       11.44       16.85     13.19 o 
  -4  -6  18      114.20       81.34     21.76 o 
  -3  -6  18        7.52      -15.64     16.61 o 
  -2  -6  18        1.26        4.82      9.87 o 
  -1  -6  18        2.48       -7.03      9.60 o 
   0  -6  18      213.29      253.38     47.00 o 
   1  -6  18      253.65      250.71     13.49 o 
   2  -6  18       86.91       76.85     11.20 o 
  -5  -5  18        0.59       22.20     19.28 o 
  -4  -5  18        3.91       26.10     19.38 o 
  -3  -5  18       55.53       53.23     18.39 o 
  -2  -5  18      552.12      575.75     22.21 o 
  -1  -5  18      164.32      171.42     13.90 o 
   0  -5  18       17.28        9.45     15.45 o 
   1  -5  18        0.71       -3.87      9.46 o 
   2  -5  18       47.03       45.31     11.61 o 
  -5  -4  18      129.09      105.02     20.68 o 
  -4  -4  18      105.68       80.13     19.43 o 
  -3  -4  18        0.17       15.35     16.49 o 
  -2  -4  18        1.34       16.33      8.85 o 
  -1  -4  18      256.87      234.72     15.21 o 
   0  -4  18      294.97      322.42     35.98 o 
   1  -4  18      299.92      298.02     16.64 o 
   2  -4  18      121.26      119.97     17.77 o 
  -5  -3  18       51.07       38.49     13.18 o 
  -4  -3  18      120.66       83.47     19.33 o 
  -3  -3  18      548.44      500.02     30.90 o 
  -2  -3  18      195.55      186.61     13.53 o 
  -1  -3  18      133.85       66.81     11.90 o 
   0  -3  18        3.53       -6.99     16.94 o 
   1  -3  18       40.69       37.89     10.14 o 
   2  -3  18      209.69      235.88     13.09 o 
  -5  -2  18      110.88       79.07     40.26 o 
  -4  -2  18        1.05        3.02     15.77 o 
  -3  -2  18       17.49       21.16     16.14 o 
  -2  -2  18      327.02      357.17     18.31 o 
  -1  -2  18      264.83      253.41     24.85 o 
   0  -2  18      513.40      613.28     27.14 o 
   1  -2  18      136.08      174.04     42.51 o 
   2  -2  18       44.60       53.85      9.86 o 
  -5  -1  18       72.00       44.13     20.26 o 
  -4  -1  18      150.07      130.39     20.33 o 
  -3  -1  18      198.22      197.69     21.11 o 
  -2  -1  18      225.39      248.14     16.62 o 
  -1  -1  18       44.06       30.68      8.85 o 
   0  -1  18       36.88       44.70     13.02 o 
   1  -1  18       99.21      100.88     19.12 o 
   2  -1  18       86.80       90.93     16.34 o 
  -5   0  18      113.19      125.20     24.53 o 
  -4   0  18        2.06      -12.53     15.90 o 
  -3   0  18      247.37      288.31     24.61 o 
  -2   0  18      239.59      251.91     16.88 o 
  -1   0  18      459.66      487.24     17.71 o 
   0   0  18      346.23      378.75     22.85 o 
   1   0  18      145.02      177.96     18.56 o 
   2   0  18       84.81      112.64     18.03 o 
  -4   1  18      280.82      289.25     28.25 o 
  -3   1  18       64.23       29.31     16.80 o 
  -2   1  18       52.49       61.94     12.51 o 
  -1   1  18       61.14       60.03     10.17 o 
   0   1  18      107.44      116.64     25.75 o 
   1   1  18       74.01       90.64     16.33 o 
  -3   2  18       85.30      117.47     19.58 o 
  -2   2  18      119.89      126.56     26.17 o 
  -1   2  18      290.93      277.81     16.63 o 
   0   2  18      173.62      139.81     44.38 o 
   1   2  18       17.00       35.64     16.08 o 
  -2   3  18       14.67       14.13     10.61 o 
  -1   3  18       86.11       85.68     15.90 o 
  -2  -7  19      101.26      105.84     13.51 o 
  -1  -7  19      133.40      104.38     17.64 o 
   0  -7  19        3.67        8.71     11.72 o 
  -3  -6  19       37.94       14.88     18.48 o 
  -2  -6  19       22.09       27.52     10.71 o 
  -1  -6  19      195.04       88.87     13.25 o 
   0  -6  19       75.13       91.62     14.70 o 
   1  -6  19       72.91       57.82     13.59 o 
  -4  -5  19       58.00       52.04     20.01 o 
  -3  -5  19      201.87      204.05     23.83 o 
  -2  -5  19      254.18      251.10     17.55 o 
  -1  -5  19      147.26       51.21     11.77 o 
   0  -5  19        1.60       10.46     15.12 o 
   1  -5  19        7.79       18.35     14.06 o 
  -4  -4  19      111.34       84.01     20.49 o 
  -3  -4  19        0.07       21.24     16.48 o 
  -2  -4  19      125.79      108.24     16.16 o 
  -1  -4  19      292.50      271.69     34.53 o 
   0  -4  19      470.32      490.25     32.19 o 
   1  -4  19      122.05      129.14     22.39 o 
   2  -4  19       27.80       24.46     11.10 o 
  -4  -3  19      297.67      235.95     25.24 o 
  -3  -3  19      431.08      406.76     28.70 o 
  -2  -3  19      176.53      174.77     13.90 o 
  -1  -3  19        2.38       -3.16      9.48 o 
   0  -3  19       23.58       16.03     15.31 o 
   1  -3  19      298.54      323.17     22.60 o 
   2  -3  19      338.91      326.88     21.63 o 
  -4  -2  19        1.01        1.43     16.72 o 
  -3  -2  19       11.26        0.28     15.53 o 
  -2  -2  19      232.48      197.29     13.37 o 
  -1  -2  19      325.01      329.31     18.99 o 
   0  -2  19       42.45       45.07     12.69 o 
   1  -2  19       29.14       31.43     14.40 o 
   2  -2  19       44.90       60.87     33.39 o 
  -4  -1  19      390.81      378.20     29.86 o 
  -3  -1  19      296.17      329.96     26.66 o 
  -2  -1  19       86.38       67.54     22.68 o 
  -1  -1  19       81.46       96.13     27.11 o 
   0  -1  19       34.97       54.87     13.45 o 
   1  -1  19      598.26      766.98     32.56 o 
  -4   0  19        6.00        1.81     16.75 o 
  -3   0  19       78.22       87.88     18.28 o 
  -2   0  19      241.19       81.51     13.62 o 
  -1   0  19      226.66      229.19     13.14 o 
   0   0  19      138.47      140.67     16.75 o 
   1   0  19      146.63      181.34     19.54 o 
  -3   1  19      198.82      223.09     22.85 o 
  -2   1  19      224.04      137.18     16.65 o 
  -1   1  19        1.96       -4.25      9.29 o 
   0   1  19      480.58      534.81     31.72 o 
  -2   2  19      605.28      625.12     36.57 o 
  -1   2  19      344.57      361.12     16.49 o 
  -2  -6  20        5.08        7.83      9.87 o 
  -1  -6  20      159.93      158.21     21.87 o 
   0  -6  20      123.90      154.71     22.76 o 
  -3  -5  20      250.27      255.36     26.59 o 
  -2  -5  20       79.25       65.42     11.47 o 
  -1  -5  20       68.84       35.48     15.25 o 
   0  -5  20        8.35        5.03     15.09 o 
  -3  -4  20       28.93       -3.33     16.35 o 
  -2  -4  20      241.12      259.44     17.50 o 
  -1  -4  20      200.94      219.64     23.25 o 
   0  -4  20      336.69      357.25     30.36 o 
   1  -4  20       89.14       79.68     14.52 o 
  -4  -3  20      124.58       91.86     21.02 o 
  -3  -3  20      121.81       90.85     18.20 o 
  -2  -3  20       31.53       30.08     10.14 o 
  -1  -3  20       57.00       44.78     16.05 o 
   0  -3  20       28.77       17.48     12.51 o 
   1  -3  20       74.67       90.59     26.53 o 
  -3  -2  20      170.95       93.08     18.48 o 
  -2  -2  20      186.38      181.49     21.43 o 
  -1  -2  20      249.53      294.05     28.59 o 
   0  -2  20      201.20      221.44     18.28 o 
   1  -2  20       26.26       42.05     16.38 o 
  -3  -1  20       10.40       -7.40     15.15 o 
  -2  -1  20        3.44       -1.69     14.90 o 
  -1  -1  20       23.28       24.90     11.62 o 
   0  -1  20       97.25      131.56     19.59 o 
  -3   0  20       85.55       85.13     17.42 o 
  -2   0  20       80.76       51.48     17.17 o 
  -1   0  20      202.80      211.40     17.11 o 
  -2  -4  21      136.59       82.20     18.73 o 
  -1  -4  21      140.53      164.15     22.12 o 
  -2  -3  21       81.91       76.49     17.64 o 
  -1  -3  21       35.64       21.60     14.52 o 
  -2  -2  21      210.49      200.41     21.49 o 
  -1  -2  21      265.80      320.24     29.01 o 
                                                 
